# Supplementary material for: The mediating role of circulating inflammatory cytokines in causal associations between plasma metabolites and asymptomatic bile duct and cholecyst calculus: A Mendelian randomization study
Source: Medicine (Baltimore). 2025 Mar 7;104(10):e41745. doi: 10.1097/MD.0000000000041745 (PMC11902928; doi:10.1097/MD.0000000000041745)
Supplement: Supplementary file 1 [file medi-104-e41745-s001.xlsx]

## Sheet: Supplementary Table S1
Supplementary Table S1. The detailed information of 1400 plasma metabolites included in Mendelian Randomization analysis.
ID	Trait	Samplesize	URL
GCST90199621	Carnitine levels	8192	http://ftp.ebi.ac.uk/pub/databases/gwas/summary_statistics/GCST90199001-GCST90200000/GCST90199621/GCST90199621_buildGRCh38.tsv.gz
GCST90199622	Benzoate levels	7306	http://ftp.ebi.ac.uk/pub/databases/gwas/summary_statistics/GCST90199001-GCST90200000/GCST90199622/GCST90199622_buildGRCh38.tsv.gz
GCST90199623	Maltotriose levels	4641	http://ftp.ebi.ac.uk/pub/databases/gwas/summary_statistics/GCST90199001-GCST90200000/GCST90199623/GCST90199623_buildGRCh38.tsv.gz
GCST90199624	Hippurate levels	8260	http://ftp.ebi.ac.uk/pub/databases/gwas/summary_statistics/GCST90199001-GCST90200000/GCST90199624/GCST90199624_buildGRCh38.tsv.gz
GCST90199625	Methionine sulfoxide levels	8243	http://ftp.ebi.ac.uk/pub/databases/gwas/summary_statistics/GCST90199001-GCST90200000/GCST90199625/GCST90199625_buildGRCh38.tsv.gz
GCST90199626	Xanthurenate levels	7965	http://ftp.ebi.ac.uk/pub/databases/gwas/summary_statistics/GCST90199001-GCST90200000/GCST90199626/GCST90199626_buildGRCh38.tsv.gz
GCST90199627	N-alpha-acetylornithine levels	5606	http://ftp.ebi.ac.uk/pub/databases/gwas/summary_statistics/GCST90199001-GCST90200000/GCST90199627/GCST90199627_buildGRCh38.tsv.gz
GCST90199628	3-methylhistidine levels	8289	http://ftp.ebi.ac.uk/pub/databases/gwas/summary_statistics/GCST90199001-GCST90200000/GCST90199628/GCST90199628_buildGRCh38.tsv.gz
GCST90199629	Glycerophosphorylcholine (GPC) levels	8212	http://ftp.ebi.ac.uk/pub/databases/gwas/summary_statistics/GCST90199001-GCST90200000/GCST90199629/GCST90199629_buildGRCh38.tsv.gz
GCST90199630	Phenylacetate levels	7059	http://ftp.ebi.ac.uk/pub/databases/gwas/summary_statistics/GCST90199001-GCST90200000/GCST90199630/GCST90199630_buildGRCh38.tsv.gz
GCST90199631	3-methyl-2-oxovalerate levels	8257	http://ftp.ebi.ac.uk/pub/databases/gwas/summary_statistics/GCST90199001-GCST90200000/GCST90199631/GCST90199631_buildGRCh38.tsv.gz
GCST90199632	Tartarate levels	7099	http://ftp.ebi.ac.uk/pub/databases/gwas/summary_statistics/GCST90199001-GCST90200000/GCST90199632/GCST90199632_buildGRCh38.tsv.gz
GCST90199633	Suberate (C8-DC) levels	6902	http://ftp.ebi.ac.uk/pub/databases/gwas/summary_statistics/GCST90199001-GCST90200000/GCST90199633/GCST90199633_buildGRCh38.tsv.gz
GCST90199634	5-hydroxylysine levels	8128	http://ftp.ebi.ac.uk/pub/databases/gwas/summary_statistics/GCST90199001-GCST90200000/GCST90199634/GCST90199634_buildGRCh38.tsv.gz
GCST90199635	3-phenylpropionate hydrocinnamate levels	7925	http://ftp.ebi.ac.uk/pub/databases/gwas/summary_statistics/GCST90199001-GCST90200000/GCST90199635/GCST90199635_buildGRCh38.tsv.gz
GCST90199636	Kynurenine levels	8244	http://ftp.ebi.ac.uk/pub/databases/gwas/summary_statistics/GCST90199001-GCST90200000/GCST90199636/GCST90199636_buildGRCh38.tsv.gz
GCST90199637	N-acetylglutamate levels	7802	http://ftp.ebi.ac.uk/pub/databases/gwas/summary_statistics/GCST90199001-GCST90200000/GCST90199637/GCST90199637_buildGRCh38.tsv.gz
GCST90199638	Glycerol 3-phosphate levels	8201	http://ftp.ebi.ac.uk/pub/databases/gwas/summary_statistics/GCST90199001-GCST90200000/GCST90199638/GCST90199638_buildGRCh38.tsv.gz
GCST90199639	Imidazole lactate levels	8256	http://ftp.ebi.ac.uk/pub/databases/gwas/summary_statistics/GCST90199001-GCST90200000/GCST90199639/GCST90199639_buildGRCh38.tsv.gz
GCST90199640	4-guanidinobutanoate levels	8144	http://ftp.ebi.ac.uk/pub/databases/gwas/summary_statistics/GCST90199001-GCST90200000/GCST90199640/GCST90199640_buildGRCh38.tsv.gz
GCST90199641	Glucuronate levels	7988	http://ftp.ebi.ac.uk/pub/databases/gwas/summary_statistics/GCST90199001-GCST90200000/GCST90199641/GCST90199641_buildGRCh38.tsv.gz
GCST90199642	Ribitol levels	8128	http://ftp.ebi.ac.uk/pub/databases/gwas/summary_statistics/GCST90199001-GCST90200000/GCST90199642/GCST90199642_buildGRCh38.tsv.gz
GCST90199643	Glycodeoxycholate levels	6877	http://ftp.ebi.ac.uk/pub/databases/gwas/summary_statistics/GCST90199001-GCST90200000/GCST90199643/GCST90199643_buildGRCh38.tsv.gz
GCST90199644	Theobromine levels	8137	http://ftp.ebi.ac.uk/pub/databases/gwas/summary_statistics/GCST90199001-GCST90200000/GCST90199644/GCST90199644_buildGRCh38.tsv.gz
GCST90199645	Quinate levels	8200	http://ftp.ebi.ac.uk/pub/databases/gwas/summary_statistics/GCST90199001-GCST90200000/GCST90199645/GCST90199645_buildGRCh38.tsv.gz
GCST90199646	Gentisate levels	8013	http://ftp.ebi.ac.uk/pub/databases/gwas/summary_statistics/GCST90199001-GCST90200000/GCST90199646/GCST90199646_buildGRCh38.tsv.gz
GCST90199647	Theophylline levels	7822	http://ftp.ebi.ac.uk/pub/databases/gwas/summary_statistics/GCST90199001-GCST90200000/GCST90199647/GCST90199647_buildGRCh38.tsv.gz
GCST90199648	1,5-anhydroglucitol (1,5-ag) levels	8139	http://ftp.ebi.ac.uk/pub/databases/gwas/summary_statistics/GCST90199001-GCST90200000/GCST90199648/GCST90199648_buildGRCh38.tsv.gz
GCST90199649	1-stearoyl-2-arachidonoyl-GPI (18:0/20:4) levels	8134	http://ftp.ebi.ac.uk/pub/databases/gwas/summary_statistics/GCST90199001-GCST90200000/GCST90199649/GCST90199649_buildGRCh38.tsv.gz
GCST90199650	Indolelactate levels	8233	http://ftp.ebi.ac.uk/pub/databases/gwas/summary_statistics/GCST90199001-GCST90200000/GCST90199650/GCST90199650_buildGRCh38.tsv.gz
GCST90199651	Docosahexaenoate DHA; 22:6n3 levels	8279	http://ftp.ebi.ac.uk/pub/databases/gwas/summary_statistics/GCST90199001-GCST90200000/GCST90199651/GCST90199651_buildGRCh38.tsv.gz
GCST90199652	1-stearoyl-2-oleoyl-GPS (18:0/18:1) levels	8055	http://ftp.ebi.ac.uk/pub/databases/gwas/summary_statistics/GCST90199001-GCST90200000/GCST90199652/GCST90199652_buildGRCh38.tsv.gz
GCST90199653	1-myristoyl-2-palmitoyl-gpc (14:0/16:0) levels	8271	http://ftp.ebi.ac.uk/pub/databases/gwas/summary_statistics/GCST90199001-GCST90200000/GCST90199653/GCST90199653_buildGRCh38.tsv.gz
GCST90199654	Paraxanthine levels in elite athletes	7840	http://ftp.ebi.ac.uk/pub/databases/gwas/summary_statistics/GCST90199001-GCST90200000/GCST90199654/GCST90199654_buildGRCh38.tsv.gz
GCST90199655	4-methyl-2-oxopentanoate levels	8255	http://ftp.ebi.ac.uk/pub/databases/gwas/summary_statistics/GCST90199001-GCST90200000/GCST90199655/GCST90199655_buildGRCh38.tsv.gz
GCST90199656	3-indoxyl sulfate levels	8242	http://ftp.ebi.ac.uk/pub/databases/gwas/summary_statistics/GCST90199001-GCST90200000/GCST90199656/GCST90199656_buildGRCh38.tsv.gz
GCST90199657	Sphingosine 1-phosphate levels	8246	http://ftp.ebi.ac.uk/pub/databases/gwas/summary_statistics/GCST90199001-GCST90200000/GCST90199657/GCST90199657_buildGRCh38.tsv.gz
GCST90199658	Alpha-hydroxyisocaproate levels	8250	http://ftp.ebi.ac.uk/pub/databases/gwas/summary_statistics/GCST90199001-GCST90200000/GCST90199658/GCST90199658_buildGRCh38.tsv.gz
GCST90199659	1-stearoyl-GPI (18:0) levels	8260	http://ftp.ebi.ac.uk/pub/databases/gwas/summary_statistics/GCST90199001-GCST90200000/GCST90199659/GCST90199659_buildGRCh38.tsv.gz
GCST90199660	1,2-dipalmitoyl-gpc (16:0/16:0) levels	8264	http://ftp.ebi.ac.uk/pub/databases/gwas/summary_statistics/GCST90199001-GCST90200000/GCST90199660/GCST90199660_buildGRCh38.tsv.gz
GCST90199661	Maleate levels	8171	http://ftp.ebi.ac.uk/pub/databases/gwas/summary_statistics/GCST90199001-GCST90200000/GCST90199661/GCST90199661_buildGRCh38.tsv.gz
GCST90199662	Isovalerate (i5:0) levels	7862	http://ftp.ebi.ac.uk/pub/databases/gwas/summary_statistics/GCST90199001-GCST90200000/GCST90199662/GCST90199662_buildGRCh38.tsv.gz
GCST90199663	4-acetylphenol sulfate levels	7135	http://ftp.ebi.ac.uk/pub/databases/gwas/summary_statistics/GCST90199001-GCST90200000/GCST90199663/GCST90199663_buildGRCh38.tsv.gz
GCST90199664	Phenyllactate (PLA) levels in elite athletes	8235	http://ftp.ebi.ac.uk/pub/databases/gwas/summary_statistics/GCST90199001-GCST90200000/GCST90199664/GCST90199664_buildGRCh38.tsv.gz
GCST90199665	N-acetylaspartate (naa) levels	8148	http://ftp.ebi.ac.uk/pub/databases/gwas/summary_statistics/GCST90199001-GCST90200000/GCST90199665/GCST90199665_buildGRCh38.tsv.gz
GCST90199666	Palmitoylcarnitine levels (Metabolon platform)	8256	http://ftp.ebi.ac.uk/pub/databases/gwas/summary_statistics/GCST90199001-GCST90200000/GCST90199666/GCST90199666_buildGRCh38.tsv.gz
GCST90199667	Erythritol levels in elite athletes	8167	http://ftp.ebi.ac.uk/pub/databases/gwas/summary_statistics/GCST90199001-GCST90200000/GCST90199667/GCST90199667_buildGRCh38.tsv.gz
GCST90199668	Hexanoylcarnitine levels (Biocrates platform)	8242	http://ftp.ebi.ac.uk/pub/databases/gwas/summary_statistics/GCST90199001-GCST90200000/GCST90199668/GCST90199668_buildGRCh38.tsv.gz
GCST90199669	Acetylcarnitine levels (Biocrates platform)	8262	http://ftp.ebi.ac.uk/pub/databases/gwas/summary_statistics/GCST90199001-GCST90200000/GCST90199669/GCST90199669_buildGRCh38.tsv.gz
GCST90199670	Iminodiacetate (IDA) levels	8213	http://ftp.ebi.ac.uk/pub/databases/gwas/summary_statistics/GCST90199001-GCST90200000/GCST90199670/GCST90199670_buildGRCh38.tsv.gz
GCST90199671	Cysteine s-sulfate levels	8229	http://ftp.ebi.ac.uk/pub/databases/gwas/summary_statistics/GCST90199001-GCST90200000/GCST90199671/GCST90199671_buildGRCh38.tsv.gz
GCST90199672	Oxalate (ethanedioate) levels	8181	http://ftp.ebi.ac.uk/pub/databases/gwas/summary_statistics/GCST90199001-GCST90200000/GCST90199672/GCST90199672_buildGRCh38.tsv.gz
GCST90199673	DHEAS levels	8228	http://ftp.ebi.ac.uk/pub/databases/gwas/summary_statistics/GCST90199001-GCST90200000/GCST90199673/GCST90199673_buildGRCh38.tsv.gz
GCST90199674	3-hydroxymyristate levels	8235	http://ftp.ebi.ac.uk/pub/databases/gwas/summary_statistics/GCST90199001-GCST90200000/GCST90199674/GCST90199674_buildGRCh38.tsv.gz
GCST90199675	Homoarginine levels	8265	http://ftp.ebi.ac.uk/pub/databases/gwas/summary_statistics/GCST90199001-GCST90200000/GCST90199675/GCST90199675_buildGRCh38.tsv.gz
GCST90199676	1-oleoylglycerol (18:1) levels	8225	http://ftp.ebi.ac.uk/pub/databases/gwas/summary_statistics/GCST90199001-GCST90200000/GCST90199676/GCST90199676_buildGRCh38.tsv.gz
GCST90199677	3-methyl-2-oxobutyrate levels	8254	http://ftp.ebi.ac.uk/pub/databases/gwas/summary_statistics/GCST90199001-GCST90200000/GCST90199677/GCST90199677_buildGRCh38.tsv.gz
GCST90199678	Tartronate (hydroxymalonate) levels	8125	http://ftp.ebi.ac.uk/pub/databases/gwas/summary_statistics/GCST90199001-GCST90200000/GCST90199678/GCST90199678_buildGRCh38.tsv.gz
GCST90199679	2,3-dihydroxypyridine levels	6496	http://ftp.ebi.ac.uk/pub/databases/gwas/summary_statistics/GCST90199001-GCST90200000/GCST90199679/GCST90199679_buildGRCh38.tsv.gz
GCST90199680	3-hydroxyoctanoate levels	8182	http://ftp.ebi.ac.uk/pub/databases/gwas/summary_statistics/GCST90199001-GCST90200000/GCST90199680/GCST90199680_buildGRCh38.tsv.gz
GCST90199681	2-hydroxyoctanoate levels	8224	http://ftp.ebi.ac.uk/pub/databases/gwas/summary_statistics/GCST90199001-GCST90200000/GCST90199681/GCST90199681_buildGRCh38.tsv.gz
GCST90199682	Homocitrulline levels	7998	http://ftp.ebi.ac.uk/pub/databases/gwas/summary_statistics/GCST90199001-GCST90200000/GCST90199682/GCST90199682_buildGRCh38.tsv.gz
GCST90199683	Indoleacetate levels	8208	http://ftp.ebi.ac.uk/pub/databases/gwas/summary_statistics/GCST90199001-GCST90200000/GCST90199683/GCST90199683_buildGRCh38.tsv.gz
GCST90199684	1-linoleoylglycerol (18:2) levels	8212	http://ftp.ebi.ac.uk/pub/databases/gwas/summary_statistics/GCST90199001-GCST90200000/GCST90199684/GCST90199684_buildGRCh38.tsv.gz
GCST90199685	2-linoleoylglycerol (18:2) levels	6378	http://ftp.ebi.ac.uk/pub/databases/gwas/summary_statistics/GCST90199001-GCST90200000/GCST90199685/GCST90199685_buildGRCh38.tsv.gz
GCST90199686	Indolepropionate levels	8153	http://ftp.ebi.ac.uk/pub/databases/gwas/summary_statistics/GCST90199001-GCST90200000/GCST90199686/GCST90199686_buildGRCh38.tsv.gz
GCST90199687	Threonate levels	8151	http://ftp.ebi.ac.uk/pub/databases/gwas/summary_statistics/GCST90199001-GCST90200000/GCST90199687/GCST90199687_buildGRCh38.tsv.gz
GCST90199688	N-acetylglycine levels	8250	http://ftp.ebi.ac.uk/pub/databases/gwas/summary_statistics/GCST90199001-GCST90200000/GCST90199688/GCST90199688_buildGRCh38.tsv.gz
GCST90199689	Glycolithocholate levels	7158	http://ftp.ebi.ac.uk/pub/databases/gwas/summary_statistics/GCST90199001-GCST90200000/GCST90199689/GCST90199689_buildGRCh38.tsv.gz
GCST90199690	EDTA levels	8239	http://ftp.ebi.ac.uk/pub/databases/gwas/summary_statistics/GCST90199001-GCST90200000/GCST90199690/GCST90199690_buildGRCh38.tsv.gz
GCST90199691	1-methylhistidine levels	8226	http://ftp.ebi.ac.uk/pub/databases/gwas/summary_statistics/GCST90199001-GCST90200000/GCST90199691/GCST90199691_buildGRCh38.tsv.gz
GCST90199692	Citramalate levels	7125	http://ftp.ebi.ac.uk/pub/databases/gwas/summary_statistics/GCST90199001-GCST90200000/GCST90199692/GCST90199692_buildGRCh38.tsv.gz
GCST90199693	3-hydroxydecanoate levels	8239	http://ftp.ebi.ac.uk/pub/databases/gwas/summary_statistics/GCST90199001-GCST90200000/GCST90199693/GCST90199693_buildGRCh38.tsv.gz
GCST90199694	1,3-dimethylurate levels	7444	http://ftp.ebi.ac.uk/pub/databases/gwas/summary_statistics/GCST90199001-GCST90200000/GCST90199694/GCST90199694_buildGRCh38.tsv.gz
GCST90199695	Galactonate levels	7518	http://ftp.ebi.ac.uk/pub/databases/gwas/summary_statistics/GCST90199001-GCST90200000/GCST90199695/GCST90199695_buildGRCh38.tsv.gz
GCST90199696	Trigonelline levels	8272	http://ftp.ebi.ac.uk/pub/databases/gwas/summary_statistics/GCST90199001-GCST90200000/GCST90199696/GCST90199696_buildGRCh38.tsv.gz
GCST90199697	Dodecanedioate levels	8240	http://ftp.ebi.ac.uk/pub/databases/gwas/summary_statistics/GCST90199001-GCST90200000/GCST90199697/GCST90199697_buildGRCh38.tsv.gz
GCST90199698	Isobutyrylcarnitine (c4) levels	8243	http://ftp.ebi.ac.uk/pub/databases/gwas/summary_statistics/GCST90199001-GCST90200000/GCST90199698/GCST90199698_buildGRCh38.tsv.gz
GCST90199699	3-methylxanthine levels	8085	http://ftp.ebi.ac.uk/pub/databases/gwas/summary_statistics/GCST90199001-GCST90200000/GCST90199699/GCST90199699_buildGRCh38.tsv.gz
GCST90199700	3-hydroxylaurate levels	8206	http://ftp.ebi.ac.uk/pub/databases/gwas/summary_statistics/GCST90199001-GCST90200000/GCST90199700/GCST90199700_buildGRCh38.tsv.gz
GCST90199701	Pyridoxate levels	8089	http://ftp.ebi.ac.uk/pub/databases/gwas/summary_statistics/GCST90199001-GCST90200000/GCST90199701/GCST90199701_buildGRCh38.tsv.gz
GCST90199702	5-hydroxyhexanoate levels	7097	http://ftp.ebi.ac.uk/pub/databases/gwas/summary_statistics/GCST90199001-GCST90200000/GCST90199702/GCST90199702_buildGRCh38.tsv.gz
GCST90199703	Gamma-glutamylvaline levels	8179	http://ftp.ebi.ac.uk/pub/databases/gwas/summary_statistics/GCST90199001-GCST90200000/GCST90199703/GCST90199703_buildGRCh38.tsv.gz
GCST90199704	3-hydroxysebacate levels	7325	http://ftp.ebi.ac.uk/pub/databases/gwas/summary_statistics/GCST90199001-GCST90200000/GCST90199704/GCST90199704_buildGRCh38.tsv.gz
GCST90199705	Propionylglycine levels	7311	http://ftp.ebi.ac.uk/pub/databases/gwas/summary_statistics/GCST90199001-GCST90200000/GCST90199705/GCST90199705_buildGRCh38.tsv.gz
GCST90199706	Butyrylglycine levels	6044	http://ftp.ebi.ac.uk/pub/databases/gwas/summary_statistics/GCST90199001-GCST90200000/GCST90199706/GCST90199706_buildGRCh38.tsv.gz
GCST90199707	Pro-hydroxy-pro levels	8208	http://ftp.ebi.ac.uk/pub/databases/gwas/summary_statistics/GCST90199001-GCST90200000/GCST90199707/GCST90199707_buildGRCh38.tsv.gz
GCST90199708	Propionylcarnitine (c3) levels	8273	http://ftp.ebi.ac.uk/pub/databases/gwas/summary_statistics/GCST90199001-GCST90200000/GCST90199708/GCST90199708_buildGRCh38.tsv.gz
GCST90199709	Adrenate (22:4n6) levels	8279	http://ftp.ebi.ac.uk/pub/databases/gwas/summary_statistics/GCST90199001-GCST90200000/GCST90199709/GCST90199709_buildGRCh38.tsv.gz
GCST90199710	Docosatrienoate (22:3n3) levels	6511	http://ftp.ebi.ac.uk/pub/databases/gwas/summary_statistics/GCST90199001-GCST90200000/GCST90199710/GCST90199710_buildGRCh38.tsv.gz
GCST90199711	Docosadienoate (22:2n6) levels	8264	http://ftp.ebi.ac.uk/pub/databases/gwas/summary_statistics/GCST90199001-GCST90200000/GCST90199711/GCST90199711_buildGRCh38.tsv.gz
GCST90199712	3-carboxy-4-methyl-5-propyl-2-furanpropanoate (cmpf) levels	8270	http://ftp.ebi.ac.uk/pub/databases/gwas/summary_statistics/GCST90199001-GCST90200000/GCST90199712/GCST90199712_buildGRCh38.tsv.gz
GCST90199713	Docosapentaenoate n3 DPA; 22:5n3 levels	8284	http://ftp.ebi.ac.uk/pub/databases/gwas/summary_statistics/GCST90199001-GCST90200000/GCST90199713/GCST90199713_buildGRCh38.tsv.gz
GCST90199714	3-hydroxy-2-ethylpropionate levels	8238	http://ftp.ebi.ac.uk/pub/databases/gwas/summary_statistics/GCST90199001-GCST90200000/GCST90199714/GCST90199714_buildGRCh38.tsv.gz
GCST90199715	Myristoleate (14:1n5) levels	8255	http://ftp.ebi.ac.uk/pub/databases/gwas/summary_statistics/GCST90199001-GCST90200000/GCST90199715/GCST90199715_buildGRCh38.tsv.gz
GCST90199716	10-undecenoate (11:1n1) levels	8243	http://ftp.ebi.ac.uk/pub/databases/gwas/summary_statistics/GCST90199001-GCST90200000/GCST90199716/GCST90199716_buildGRCh38.tsv.gz
GCST90199717	1-methyl-4-imidazoleacetate levels	8090	http://ftp.ebi.ac.uk/pub/databases/gwas/summary_statistics/GCST90199001-GCST90200000/GCST90199717/GCST90199717_buildGRCh38.tsv.gz
GCST90199718	Sebacate (C10-DC) levels	7926	http://ftp.ebi.ac.uk/pub/databases/gwas/summary_statistics/GCST90199001-GCST90200000/GCST90199718/GCST90199718_buildGRCh38.tsv.gz
GCST90199719	Tauro-beta-muricholate levels	4661	http://ftp.ebi.ac.uk/pub/databases/gwas/summary_statistics/GCST90199001-GCST90200000/GCST90199719/GCST90199719_buildGRCh38.tsv.gz
GCST90199720	Octanoylcarnitine (c8) levels	8226	http://ftp.ebi.ac.uk/pub/databases/gwas/summary_statistics/GCST90199001-GCST90200000/GCST90199720/GCST90199720_buildGRCh38.tsv.gz
GCST90199721	Stearidonate (18:4n3) levels	8240	http://ftp.ebi.ac.uk/pub/databases/gwas/summary_statistics/GCST90199001-GCST90200000/GCST90199721/GCST90199721_buildGRCh38.tsv.gz
GCST90199722	Decanoylcarnitine (C10) levels	8225	http://ftp.ebi.ac.uk/pub/databases/gwas/summary_statistics/GCST90199001-GCST90200000/GCST90199722/GCST90199722_buildGRCh38.tsv.gz
GCST90199723	5-dodecenoate (12:1n7) levels	8248	http://ftp.ebi.ac.uk/pub/databases/gwas/summary_statistics/GCST90199001-GCST90200000/GCST90199723/GCST90199723_buildGRCh38.tsv.gz
GCST90199724	N-acetylisoleucine levels	7223	http://ftp.ebi.ac.uk/pub/databases/gwas/summary_statistics/GCST90199001-GCST90200000/GCST90199724/GCST90199724_buildGRCh38.tsv.gz
GCST90199725	Campesterol levels	5300	http://ftp.ebi.ac.uk/pub/databases/gwas/summary_statistics/GCST90199001-GCST90200000/GCST90199725/GCST90199725_buildGRCh38.tsv.gz
GCST90199726	N-acetylthreonine levels	8223	http://ftp.ebi.ac.uk/pub/databases/gwas/summary_statistics/GCST90199001-GCST90200000/GCST90199726/GCST90199726_buildGRCh38.tsv.gz
GCST90199727	1-oleoyl-GPC (18:1) levels	8257	http://ftp.ebi.ac.uk/pub/databases/gwas/summary_statistics/GCST90199001-GCST90200000/GCST90199727/GCST90199727_buildGRCh38.tsv.gz
GCST90199728	10-nonadecenoate (19:1n9) levels	8277	http://ftp.ebi.ac.uk/pub/databases/gwas/summary_statistics/GCST90199001-GCST90200000/GCST90199728/GCST90199728_buildGRCh38.tsv.gz
GCST90199729	Piperine levels	8155	http://ftp.ebi.ac.uk/pub/databases/gwas/summary_statistics/GCST90199001-GCST90200000/GCST90199729/GCST90199729_buildGRCh38.tsv.gz
GCST90199730	Carnitine C14 levels	8241	http://ftp.ebi.ac.uk/pub/databases/gwas/summary_statistics/GCST90199001-GCST90200000/GCST90199730/GCST90199730_buildGRCh38.tsv.gz
GCST90199731	10-heptadecenoate (17:1n7) levels	8282	http://ftp.ebi.ac.uk/pub/databases/gwas/summary_statistics/GCST90199001-GCST90200000/GCST90199731/GCST90199731_buildGRCh38.tsv.gz
GCST90199732	1-stearoyl-gpc (18:0) levels	8240	http://ftp.ebi.ac.uk/pub/databases/gwas/summary_statistics/GCST90199001-GCST90200000/GCST90199732/GCST90199732_buildGRCh38.tsv.gz
GCST90199733	1-palmitoyl-GPC (16:0) levels	8232	http://ftp.ebi.ac.uk/pub/databases/gwas/summary_statistics/GCST90199001-GCST90200000/GCST90199733/GCST90199733_buildGRCh38.tsv.gz
GCST90199734	Hyocholate levels	5782	http://ftp.ebi.ac.uk/pub/databases/gwas/summary_statistics/GCST90199001-GCST90200000/GCST90199734/GCST90199734_buildGRCh38.tsv.gz
GCST90199735	N-acetylhistidine levels	7054	http://ftp.ebi.ac.uk/pub/databases/gwas/summary_statistics/GCST90199001-GCST90200000/GCST90199735/GCST90199735_buildGRCh38.tsv.gz
GCST90199736	Alpha-hydroxyisovalerate levels	8208	http://ftp.ebi.ac.uk/pub/databases/gwas/summary_statistics/GCST90199001-GCST90200000/GCST90199736/GCST90199736_buildGRCh38.tsv.gz
GCST90199737	N-acetylproline levels	7100	http://ftp.ebi.ac.uk/pub/databases/gwas/summary_statistics/GCST90199001-GCST90200000/GCST90199737/GCST90199737_buildGRCh38.tsv.gz
GCST90199738	Stachydrine levels	8297	http://ftp.ebi.ac.uk/pub/databases/gwas/summary_statistics/GCST90199001-GCST90200000/GCST90199738/GCST90199738_buildGRCh38.tsv.gz
GCST90199739	Salicyluric glucuronide levels	5190	http://ftp.ebi.ac.uk/pub/databases/gwas/summary_statistics/GCST90199001-GCST90200000/GCST90199739/GCST90199739_buildGRCh38.tsv.gz
GCST90199740	P-cresol sulfate levels	8183	http://ftp.ebi.ac.uk/pub/databases/gwas/summary_statistics/GCST90199001-GCST90200000/GCST90199740/GCST90199740_buildGRCh38.tsv.gz
GCST90199741	Gamma-glutamylglycine levels	8263	http://ftp.ebi.ac.uk/pub/databases/gwas/summary_statistics/GCST90199001-GCST90200000/GCST90199741/GCST90199741_buildGRCh38.tsv.gz
GCST90199742	1-linoleoyl-gpc (18:2) levels	8262	http://ftp.ebi.ac.uk/pub/databases/gwas/summary_statistics/GCST90199001-GCST90200000/GCST90199742/GCST90199742_buildGRCh38.tsv.gz
GCST90199743	Stearoylcarnitine levels	8133	http://ftp.ebi.ac.uk/pub/databases/gwas/summary_statistics/GCST90199001-GCST90200000/GCST90199743/GCST90199743_buildGRCh38.tsv.gz
GCST90199744	Eicosenoate (20:1) levels	8277	http://ftp.ebi.ac.uk/pub/databases/gwas/summary_statistics/GCST90199001-GCST90200000/GCST90199744/GCST90199744_buildGRCh38.tsv.gz
GCST90199745	Aconitate [cis or trans] levels	8262	http://ftp.ebi.ac.uk/pub/databases/gwas/summary_statistics/GCST90199001-GCST90200000/GCST90199745/GCST90199745_buildGRCh38.tsv.gz
GCST90199746	Erythronate levels	8198	http://ftp.ebi.ac.uk/pub/databases/gwas/summary_statistics/GCST90199001-GCST90200000/GCST90199746/GCST90199746_buildGRCh38.tsv.gz
GCST90199747	Isovalerylcarnitine (C5) levels	8266	http://ftp.ebi.ac.uk/pub/databases/gwas/summary_statistics/GCST90199001-GCST90200000/GCST90199747/GCST90199747_buildGRCh38.tsv.gz
GCST90199748	Linolenate [alpha or gamma; (18:3n3 or 6)] levels	8257	http://ftp.ebi.ac.uk/pub/databases/gwas/summary_statistics/GCST90199001-GCST90200000/GCST90199748/GCST90199748_buildGRCh38.tsv.gz
GCST90199749	Gamma-glutamylthreonine levels	8231	http://ftp.ebi.ac.uk/pub/databases/gwas/summary_statistics/GCST90199001-GCST90200000/GCST90199749/GCST90199749_buildGRCh38.tsv.gz
GCST90199750	Laurylcarnitine levels	8241	http://ftp.ebi.ac.uk/pub/databases/gwas/summary_statistics/GCST90199001-GCST90200000/GCST90199750/GCST90199750_buildGRCh38.tsv.gz
GCST90199751	Gamma-glutamylmethionine levels	8237	http://ftp.ebi.ac.uk/pub/databases/gwas/summary_statistics/GCST90199001-GCST90200000/GCST90199751/GCST90199751_buildGRCh38.tsv.gz
GCST90199752	Epiandrosterone sulfate levels	8174	http://ftp.ebi.ac.uk/pub/databases/gwas/summary_statistics/GCST90199001-GCST90200000/GCST90199752/GCST90199752_buildGRCh38.tsv.gz
GCST90199753	Gamma-glutamyltryptophan levels	7902	http://ftp.ebi.ac.uk/pub/databases/gwas/summary_statistics/GCST90199001-GCST90200000/GCST90199753/GCST90199753_buildGRCh38.tsv.gz
GCST90199754	7-methylxanthine levels	8019	http://ftp.ebi.ac.uk/pub/databases/gwas/summary_statistics/GCST90199001-GCST90200000/GCST90199754/GCST90199754_buildGRCh38.tsv.gz
GCST90199755	3,7-dimethylurate levels	6894	http://ftp.ebi.ac.uk/pub/databases/gwas/summary_statistics/GCST90199001-GCST90200000/GCST90199755/GCST90199755_buildGRCh38.tsv.gz
GCST90199756	1,7-dimethyluric acid levels	7950	http://ftp.ebi.ac.uk/pub/databases/gwas/summary_statistics/GCST90199001-GCST90200000/GCST90199756/GCST90199756_buildGRCh38.tsv.gz
GCST90199757	1,3,7-trimethylurate levels	7446	http://ftp.ebi.ac.uk/pub/databases/gwas/summary_statistics/GCST90199001-GCST90200000/GCST90199757/GCST90199757_buildGRCh38.tsv.gz
GCST90199758	N4-acetylcytidine levels	7425	http://ftp.ebi.ac.uk/pub/databases/gwas/summary_statistics/GCST90199001-GCST90200000/GCST90199758/GCST90199758_buildGRCh38.tsv.gz
GCST90199759	Indolebutyrate levels	4423	http://ftp.ebi.ac.uk/pub/databases/gwas/summary_statistics/GCST90199001-GCST90200000/GCST90199759/GCST90199759_buildGRCh38.tsv.gz
GCST90199760	5-acetylamino-6-amino-3-methyluracil levels	8006	http://ftp.ebi.ac.uk/pub/databases/gwas/summary_statistics/GCST90199001-GCST90200000/GCST90199760/GCST90199760_buildGRCh38.tsv.gz
GCST90199761	N1-methylinosine levels	8147	http://ftp.ebi.ac.uk/pub/databases/gwas/summary_statistics/GCST90199001-GCST90200000/GCST90199761/GCST90199761_buildGRCh38.tsv.gz
GCST90199762	N6-carbamoylthreonyladenosine levels	8176	http://ftp.ebi.ac.uk/pub/databases/gwas/summary_statistics/GCST90199001-GCST90200000/GCST90199762/GCST90199762_buildGRCh38.tsv.gz
GCST90199763	1-methylxanthine levels	7959	http://ftp.ebi.ac.uk/pub/databases/gwas/summary_statistics/GCST90199001-GCST90200000/GCST90199763/GCST90199763_buildGRCh38.tsv.gz
GCST90199764	N2,n2-dimethylguanosine levels	8210	http://ftp.ebi.ac.uk/pub/databases/gwas/summary_statistics/GCST90199001-GCST90200000/GCST90199764/GCST90199764_buildGRCh38.tsv.gz
GCST90199765	4-hydroxyhippurate levels	8259	http://ftp.ebi.ac.uk/pub/databases/gwas/summary_statistics/GCST90199001-GCST90200000/GCST90199765/GCST90199765_buildGRCh38.tsv.gz
GCST90199766	3-(3-amino-3-carboxypropyl)uridine levels	7679	http://ftp.ebi.ac.uk/pub/databases/gwas/summary_statistics/GCST90199001-GCST90200000/GCST90199766/GCST90199766_buildGRCh38.tsv.gz
GCST90199767	5,6-dihydrouridine levels	8210	http://ftp.ebi.ac.uk/pub/databases/gwas/summary_statistics/GCST90199001-GCST90200000/GCST90199767/GCST90199767_buildGRCh38.tsv.gz
GCST90199768	Phenylacetylglutamine levels	8251	http://ftp.ebi.ac.uk/pub/databases/gwas/summary_statistics/GCST90199001-GCST90200000/GCST90199768/GCST90199768_buildGRCh38.tsv.gz
GCST90199769	3-hydroxydodecanedioate levels	7168	http://ftp.ebi.ac.uk/pub/databases/gwas/summary_statistics/GCST90199001-GCST90200000/GCST90199769/GCST90199769_buildGRCh38.tsv.gz
GCST90199770	1-arachidonylglycerol (20:4) levels	7650	http://ftp.ebi.ac.uk/pub/databases/gwas/summary_statistics/GCST90199001-GCST90200000/GCST90199770/GCST90199770_buildGRCh38.tsv.gz
GCST90199771	7-methylguanine levels	8239	http://ftp.ebi.ac.uk/pub/databases/gwas/summary_statistics/GCST90199001-GCST90200000/GCST90199771/GCST90199771_buildGRCh38.tsv.gz
GCST90199772	1-stearoyl-GPE (18:0) levels	8270	http://ftp.ebi.ac.uk/pub/databases/gwas/summary_statistics/GCST90199001-GCST90200000/GCST90199772/GCST90199772_buildGRCh38.tsv.gz
GCST90199773	Phenol sulfate levels	8249	http://ftp.ebi.ac.uk/pub/databases/gwas/summary_statistics/GCST90199001-GCST90200000/GCST90199773/GCST90199773_buildGRCh38.tsv.gz
GCST90199774	Oleoylcarnitine levels	8260	http://ftp.ebi.ac.uk/pub/databases/gwas/summary_statistics/GCST90199001-GCST90200000/GCST90199774/GCST90199774_buildGRCh38.tsv.gz
GCST90199775	Gamma-glutamylisoleucine levels	8267	http://ftp.ebi.ac.uk/pub/databases/gwas/summary_statistics/GCST90199001-GCST90200000/GCST90199775/GCST90199775_buildGRCh38.tsv.gz
GCST90199776	Malonylcarnitine levels	5822	http://ftp.ebi.ac.uk/pub/databases/gwas/summary_statistics/GCST90199001-GCST90200000/GCST90199776/GCST90199776_buildGRCh38.tsv.gz
GCST90199777	1-palmitoleoyl-GPC (16:1) levels	8227	http://ftp.ebi.ac.uk/pub/databases/gwas/summary_statistics/GCST90199001-GCST90200000/GCST90199777/GCST90199777_buildGRCh38.tsv.gz
GCST90199778	N-methyl-2-pyridone-5-carboxamide levels	8177	http://ftp.ebi.ac.uk/pub/databases/gwas/summary_statistics/GCST90199001-GCST90200000/GCST90199778/GCST90199778_buildGRCh38.tsv.gz
GCST90199779	Gamma-glutamyl-2-aminobutyrate levels	7826	http://ftp.ebi.ac.uk/pub/databases/gwas/summary_statistics/GCST90199001-GCST90200000/GCST90199779/GCST90199779_buildGRCh38.tsv.gz
GCST90199780	1-stearoyl-GPG (18:0) levels	6806	http://ftp.ebi.ac.uk/pub/databases/gwas/summary_statistics/GCST90199001-GCST90200000/GCST90199780/GCST90199780_buildGRCh38.tsv.gz
GCST90199781	Hexanoylglycine levels	6015	http://ftp.ebi.ac.uk/pub/databases/gwas/summary_statistics/GCST90199001-GCST90200000/GCST90199781/GCST90199781_buildGRCh38.tsv.gz
GCST90199782	Glutamine degradant levels	8293	http://ftp.ebi.ac.uk/pub/databases/gwas/summary_statistics/GCST90199001-GCST90200000/GCST90199782/GCST90199782_buildGRCh38.tsv.gz
GCST90199783	5-methyluridine (ribothymidine) levels	8168	http://ftp.ebi.ac.uk/pub/databases/gwas/summary_statistics/GCST90199001-GCST90200000/GCST90199783/GCST90199783_buildGRCh38.tsv.gz
GCST90199784	Cysteine-glutathione disulfide levels	7812	http://ftp.ebi.ac.uk/pub/databases/gwas/summary_statistics/GCST90199001-GCST90200000/GCST90199784/GCST90199784_buildGRCh38.tsv.gz
GCST90199785	Isovalerylglycine levels	7100	http://ftp.ebi.ac.uk/pub/databases/gwas/summary_statistics/GCST90199001-GCST90200000/GCST90199785/GCST90199785_buildGRCh38.tsv.gz
GCST90199786	2-hydroxy-3-methylvalerate levels	8246	http://ftp.ebi.ac.uk/pub/databases/gwas/summary_statistics/GCST90199001-GCST90200000/GCST90199786/GCST90199786_buildGRCh38.tsv.gz
GCST90199787	Homostachydrine levels	8248	http://ftp.ebi.ac.uk/pub/databases/gwas/summary_statistics/GCST90199001-GCST90200000/GCST90199787/GCST90199787_buildGRCh38.tsv.gz
GCST90199788	1-arachidonoyl-gpc (20:4n6) levels	8267	http://ftp.ebi.ac.uk/pub/databases/gwas/summary_statistics/GCST90199001-GCST90200000/GCST90199788/GCST90199788_buildGRCh38.tsv.gz
GCST90199789	2-palmitoyl-GPC (16:0) levels	8249	http://ftp.ebi.ac.uk/pub/databases/gwas/summary_statistics/GCST90199001-GCST90200000/GCST90199789/GCST90199789_buildGRCh38.tsv.gz
GCST90199790	2-palmitoleoyl-GPC (16:1) levels	6697	http://ftp.ebi.ac.uk/pub/databases/gwas/summary_statistics/GCST90199001-GCST90200000/GCST90199790/GCST90199790_buildGRCh38.tsv.gz
GCST90199791	1-arachidonoyl-GPE (20:4n6) levels	8270	http://ftp.ebi.ac.uk/pub/databases/gwas/summary_statistics/GCST90199001-GCST90200000/GCST90199791/GCST90199791_buildGRCh38.tsv.gz
GCST90199792	1-palmitoyl-GPE (16:0) levels	8276	http://ftp.ebi.ac.uk/pub/databases/gwas/summary_statistics/GCST90199001-GCST90200000/GCST90199792/GCST90199792_buildGRCh38.tsv.gz
GCST90199793	1-linoleoyl-GPE (18:2) levels	8279	http://ftp.ebi.ac.uk/pub/databases/gwas/summary_statistics/GCST90199001-GCST90200000/GCST90199793/GCST90199793_buildGRCh38.tsv.gz
GCST90199794	1-oleoyl-GPE (18:1) levels	8283	http://ftp.ebi.ac.uk/pub/databases/gwas/summary_statistics/GCST90199001-GCST90200000/GCST90199794/GCST90199794_buildGRCh38.tsv.gz
GCST90199795	2-hydroxypalmitate levels	8247	http://ftp.ebi.ac.uk/pub/databases/gwas/summary_statistics/GCST90199001-GCST90200000/GCST90199795/GCST90199795_buildGRCh38.tsv.gz
GCST90199796	Docosapentaenoate (n6 DPA; 22:5n6) levels	7540	http://ftp.ebi.ac.uk/pub/databases/gwas/summary_statistics/GCST90199001-GCST90200000/GCST90199796/GCST90199796_buildGRCh38.tsv.gz
GCST90199797	Gulonate levels	7731	http://ftp.ebi.ac.uk/pub/databases/gwas/summary_statistics/GCST90199001-GCST90200000/GCST90199797/GCST90199797_buildGRCh38.tsv.gz
GCST90199798	Isobutyrylglycine levels	7465	http://ftp.ebi.ac.uk/pub/databases/gwas/summary_statistics/GCST90199001-GCST90200000/GCST90199798/GCST90199798_buildGRCh38.tsv.gz
GCST90199799	Glutarylcarnitine (c5-dc) levels	8238	http://ftp.ebi.ac.uk/pub/databases/gwas/summary_statistics/GCST90199001-GCST90200000/GCST90199799/GCST90199799_buildGRCh38.tsv.gz
GCST90199800	Carnitine C5:1 levels	8097	http://ftp.ebi.ac.uk/pub/databases/gwas/summary_statistics/GCST90199001-GCST90200000/GCST90199800/GCST90199800_buildGRCh38.tsv.gz
GCST90199801	Hydroquinone sulfate levels	7682	http://ftp.ebi.ac.uk/pub/databases/gwas/summary_statistics/GCST90199001-GCST90200000/GCST90199801/GCST90199801_buildGRCh38.tsv.gz
GCST90199802	Beta-hydroxyisovaleroylcarnitine levels	8232	http://ftp.ebi.ac.uk/pub/databases/gwas/summary_statistics/GCST90199001-GCST90200000/GCST90199802/GCST90199802_buildGRCh38.tsv.gz
GCST90199803	Catechol sulfate levels	8242	http://ftp.ebi.ac.uk/pub/databases/gwas/summary_statistics/GCST90199001-GCST90200000/GCST90199803/GCST90199803_buildGRCh38.tsv.gz
GCST90199804	7-alpha-hydroxy-3-oxo-4-cholestenoate (7-hoca) levels	8236	http://ftp.ebi.ac.uk/pub/databases/gwas/summary_statistics/GCST90199001-GCST90200000/GCST90199804/GCST90199804_buildGRCh38.tsv.gz
GCST90199805	Octadecanedioate levels	8223	http://ftp.ebi.ac.uk/pub/databases/gwas/summary_statistics/GCST90199001-GCST90200000/GCST90199805/GCST90199805_buildGRCh38.tsv.gz
GCST90199806	Tetradecanedioate (C14-DC) levels	8268	http://ftp.ebi.ac.uk/pub/databases/gwas/summary_statistics/GCST90199001-GCST90200000/GCST90199806/GCST90199806_buildGRCh38.tsv.gz
GCST90199807	Hexadecanedioate (C16-DC) levels	8260	http://ftp.ebi.ac.uk/pub/databases/gwas/summary_statistics/GCST90199001-GCST90200000/GCST90199807/GCST90199807_buildGRCh38.tsv.gz
GCST90199808	Glycerophosphoethanolamine levels	8231	http://ftp.ebi.ac.uk/pub/databases/gwas/summary_statistics/GCST90199001-GCST90200000/GCST90199808/GCST90199808_buildGRCh38.tsv.gz
GCST90199809	Taurolithocholate 3-sulfate levels	8124	http://ftp.ebi.ac.uk/pub/databases/gwas/summary_statistics/GCST90199001-GCST90200000/GCST90199809/GCST90199809_buildGRCh38.tsv.gz
GCST90199810	1-palmitoyl-GPI (16:0) levels	8246	http://ftp.ebi.ac.uk/pub/databases/gwas/summary_statistics/GCST90199001-GCST90200000/GCST90199810/GCST90199810_buildGRCh38.tsv.gz
GCST90199811	Glycolithocholate sulfate levels	8165	http://ftp.ebi.ac.uk/pub/databases/gwas/summary_statistics/GCST90199001-GCST90200000/GCST90199811/GCST90199811_buildGRCh38.tsv.gz
GCST90199812	3-(3-hydroxyphenyl)propionate levels	7304	http://ftp.ebi.ac.uk/pub/databases/gwas/summary_statistics/GCST90199001-GCST90200000/GCST90199812/GCST90199812_buildGRCh38.tsv.gz
GCST90199813	Deoxycarnitine levels	8271	http://ftp.ebi.ac.uk/pub/databases/gwas/summary_statistics/GCST90199001-GCST90200000/GCST90199813/GCST90199813_buildGRCh38.tsv.gz
GCST90199814	Alpha-hydroxycaproate levels	5169	http://ftp.ebi.ac.uk/pub/databases/gwas/summary_statistics/GCST90199001-GCST90200000/GCST90199814/GCST90199814_buildGRCh38.tsv.gz
GCST90199815	1-ribosyl-imidazoleacetate levels	8205	http://ftp.ebi.ac.uk/pub/databases/gwas/summary_statistics/GCST90199001-GCST90200000/GCST90199815/GCST90199815_buildGRCh38.tsv.gz
GCST90199816	3,4-dihydroxybutyrate levels	8142	http://ftp.ebi.ac.uk/pub/databases/gwas/summary_statistics/GCST90199001-GCST90200000/GCST90199816/GCST90199816_buildGRCh38.tsv.gz
GCST90199817	Indoleacetylglutamine levels	6161	http://ftp.ebi.ac.uk/pub/databases/gwas/summary_statistics/GCST90199001-GCST90200000/GCST90199817/GCST90199817_buildGRCh38.tsv.gz
GCST90199818	Mannitol/sorbitol levels	8211	http://ftp.ebi.ac.uk/pub/databases/gwas/summary_statistics/GCST90199001-GCST90200000/GCST90199818/GCST90199818_buildGRCh38.tsv.gz
GCST90199819	Tryptophan betaine levels	8216	http://ftp.ebi.ac.uk/pub/databases/gwas/summary_statistics/GCST90199001-GCST90200000/GCST90199819/GCST90199819_buildGRCh38.tsv.gz
GCST90199820	Dihomo-linolenate (20:3n3 or n6) levels	8273	http://ftp.ebi.ac.uk/pub/databases/gwas/summary_statistics/GCST90199001-GCST90200000/GCST90199820/GCST90199820_buildGRCh38.tsv.gz
GCST90199821	1-linoleoyl-GPI (18:2) levels	8268	http://ftp.ebi.ac.uk/pub/databases/gwas/summary_statistics/GCST90199001-GCST90200000/GCST90199821/GCST90199821_buildGRCh38.tsv.gz
GCST90199822	1-oleoyl-GPI (18:1) levels	8252	http://ftp.ebi.ac.uk/pub/databases/gwas/summary_statistics/GCST90199001-GCST90200000/GCST90199822/GCST90199822_buildGRCh38.tsv.gz
GCST90199823	O-cresol sulfate levels	7315	http://ftp.ebi.ac.uk/pub/databases/gwas/summary_statistics/GCST90199001-GCST90200000/GCST90199823/GCST90199823_buildGRCh38.tsv.gz
GCST90199824	4-vinylphenol sulfate levels	8280	http://ftp.ebi.ac.uk/pub/databases/gwas/summary_statistics/GCST90199001-GCST90200000/GCST90199824/GCST90199824_buildGRCh38.tsv.gz
GCST90199825	Pyrraline levels	7920	http://ftp.ebi.ac.uk/pub/databases/gwas/summary_statistics/GCST90199001-GCST90200000/GCST90199825/GCST90199825_buildGRCh38.tsv.gz
GCST90199826	N6-acetyllysine levels	8242	http://ftp.ebi.ac.uk/pub/databases/gwas/summary_statistics/GCST90199001-GCST90200000/GCST90199826/GCST90199826_buildGRCh38.tsv.gz
GCST90199827	Thymol sulfate levels	8063	http://ftp.ebi.ac.uk/pub/databases/gwas/summary_statistics/GCST90199001-GCST90200000/GCST90199827/GCST90199827_buildGRCh38.tsv.gz
GCST90199828	N-acetylserine levels	8217	http://ftp.ebi.ac.uk/pub/databases/gwas/summary_statistics/GCST90199001-GCST90200000/GCST90199828/GCST90199828_buildGRCh38.tsv.gz
GCST90199829	3-methyladipate levels	6958	http://ftp.ebi.ac.uk/pub/databases/gwas/summary_statistics/GCST90199001-GCST90200000/GCST90199829/GCST90199829_buildGRCh38.tsv.gz
GCST90199830	4-ethylphenylsulfate levels	8139	http://ftp.ebi.ac.uk/pub/databases/gwas/summary_statistics/GCST90199001-GCST90200000/GCST90199830/GCST90199830_buildGRCh38.tsv.gz
GCST90199831	1-stearoyl-2-oleoyl-GPE (18:0/18:1) levels	8273	http://ftp.ebi.ac.uk/pub/databases/gwas/summary_statistics/GCST90199001-GCST90200000/GCST90199831/GCST90199831_buildGRCh38.tsv.gz
GCST90199832	Dimethylarginine (sdma + adma) levels	8233	http://ftp.ebi.ac.uk/pub/databases/gwas/summary_statistics/GCST90199001-GCST90200000/GCST90199832/GCST90199832_buildGRCh38.tsv.gz
GCST90199833	Hexanoylglutamine levels	8128	http://ftp.ebi.ac.uk/pub/databases/gwas/summary_statistics/GCST90199001-GCST90200000/GCST90199833/GCST90199833_buildGRCh38.tsv.gz
GCST90199834	Gamma-glutamylalanine levels	7518	http://ftp.ebi.ac.uk/pub/databases/gwas/summary_statistics/GCST90199001-GCST90200000/GCST90199834/GCST90199834_buildGRCh38.tsv.gz
GCST90199835	5alpha-androstan-3beta,17beta-diol disulfate levels	8199	http://ftp.ebi.ac.uk/pub/databases/gwas/summary_statistics/GCST90199001-GCST90200000/GCST90199835/GCST90199835_buildGRCh38.tsv.gz
GCST90199836	N-methylproline levels	8299	http://ftp.ebi.ac.uk/pub/databases/gwas/summary_statistics/GCST90199001-GCST90200000/GCST90199836/GCST90199836_buildGRCh38.tsv.gz
GCST90199837	Carotenoid levels (cryptoxanthin)	8226	http://ftp.ebi.ac.uk/pub/databases/gwas/summary_statistics/GCST90199001-GCST90200000/GCST90199837/GCST90199837_buildGRCh38.tsv.gz
GCST90199838	5alpha-pregnan-3beta,20alpha-diol disulfate levels	8130	http://ftp.ebi.ac.uk/pub/databases/gwas/summary_statistics/GCST90199001-GCST90200000/GCST90199838/GCST90199838_buildGRCh38.tsv.gz
GCST90199839	Taurocholenate sulfate levels	8249	http://ftp.ebi.ac.uk/pub/databases/gwas/summary_statistics/GCST90199001-GCST90200000/GCST90199839/GCST90199839_buildGRCh38.tsv.gz
GCST90199840	Pregnenediol disulfate (C21H34O8S2) levels	8245	http://ftp.ebi.ac.uk/pub/databases/gwas/summary_statistics/GCST90199001-GCST90200000/GCST90199840/GCST90199840_buildGRCh38.tsv.gz
GCST90199841	Glycocholenate sulfate levels	8250	http://ftp.ebi.ac.uk/pub/databases/gwas/summary_statistics/GCST90199001-GCST90200000/GCST90199841/GCST90199841_buildGRCh38.tsv.gz
GCST90199842	Androstenediol (3beta,17beta) disulfate (1) levels	8222	http://ftp.ebi.ac.uk/pub/databases/gwas/summary_statistics/GCST90199001-GCST90200000/GCST90199842/GCST90199842_buildGRCh38.tsv.gz
GCST90199843	Chiro-inositol levels	4429	http://ftp.ebi.ac.uk/pub/databases/gwas/summary_statistics/GCST90199001-GCST90200000/GCST90199843/GCST90199843_buildGRCh38.tsv.gz
GCST90199844	1-palmitoyl-2-linoleoyl-GPE (16:0/18:2) levels	8266	http://ftp.ebi.ac.uk/pub/databases/gwas/summary_statistics/GCST90199001-GCST90200000/GCST90199844/GCST90199844_buildGRCh38.tsv.gz
GCST90199845	Sphinganine-1-phosphate levels	8126	http://ftp.ebi.ac.uk/pub/databases/gwas/summary_statistics/GCST90199001-GCST90200000/GCST90199845/GCST90199845_buildGRCh38.tsv.gz
GCST90199846	Glycosyl-N-stearoyl-sphingosine (d18:1/18:0) levels	8233	http://ftp.ebi.ac.uk/pub/databases/gwas/summary_statistics/GCST90199001-GCST90200000/GCST90199846/GCST90199846_buildGRCh38.tsv.gz
GCST90199847	4-allylphenol sulfate levels	8240	http://ftp.ebi.ac.uk/pub/databases/gwas/summary_statistics/GCST90199001-GCST90200000/GCST90199847/GCST90199847_buildGRCh38.tsv.gz
GCST90199848	Succinylcarnitine levels	8212	http://ftp.ebi.ac.uk/pub/databases/gwas/summary_statistics/GCST90199001-GCST90200000/GCST90199848/GCST90199848_buildGRCh38.tsv.gz
GCST90199849	21-hydroxypregnenolone disulfate levels	8132	http://ftp.ebi.ac.uk/pub/databases/gwas/summary_statistics/GCST90199001-GCST90200000/GCST90199849/GCST90199849_buildGRCh38.tsv.gz
GCST90199850	5alpha-androstan-3alpha,17alpha-diol monosulfate levels	5524	http://ftp.ebi.ac.uk/pub/databases/gwas/summary_statistics/GCST90199001-GCST90200000/GCST90199850/GCST90199850_buildGRCh38.tsv.gz
GCST90199851	Androstenediol (3beta,17beta) disulfate (2) levels	8205	http://ftp.ebi.ac.uk/pub/databases/gwas/summary_statistics/GCST90199001-GCST90200000/GCST90199851/GCST90199851_buildGRCh38.tsv.gz
GCST90199852	5alpha-androstan-3beta,17alpha-diol disulfate levels	7103	http://ftp.ebi.ac.uk/pub/databases/gwas/summary_statistics/GCST90199001-GCST90200000/GCST90199852/GCST90199852_buildGRCh38.tsv.gz
GCST90199853	5alpha-pregnan-3beta,20beta-diol monosulfate (1) levels	7772	http://ftp.ebi.ac.uk/pub/databases/gwas/summary_statistics/GCST90199001-GCST90200000/GCST90199853/GCST90199853_buildGRCh38.tsv.gz
GCST90199854	5alpha-pregnan-3beta,20alpha-diol monosulfate (2) levels	8028	http://ftp.ebi.ac.uk/pub/databases/gwas/summary_statistics/GCST90199001-GCST90200000/GCST90199854/GCST90199854_buildGRCh38.tsv.gz
GCST90199855	5alpha-androstan-3beta,17beta-diol monosulfate (2) levels	7066	http://ftp.ebi.ac.uk/pub/databases/gwas/summary_statistics/GCST90199001-GCST90200000/GCST90199855/GCST90199855_buildGRCh38.tsv.gz
GCST90199856	Androstenediol (3alpha, 17alpha) monosulfate (3) levels	8192	http://ftp.ebi.ac.uk/pub/databases/gwas/summary_statistics/GCST90199001-GCST90200000/GCST90199856/GCST90199856_buildGRCh38.tsv.gz
GCST90199857	5alpha-pregnan-diol disulfate levels	4110	http://ftp.ebi.ac.uk/pub/databases/gwas/summary_statistics/GCST90199001-GCST90200000/GCST90199857/GCST90199857_buildGRCh38.tsv.gz
GCST90199858	5alpha-androstan-3alpha,17beta-diol monosulfate (1) levels	7608	http://ftp.ebi.ac.uk/pub/databases/gwas/summary_statistics/GCST90199001-GCST90200000/GCST90199858/GCST90199858_buildGRCh38.tsv.gz
GCST90199859	5alpha-androstan-3alpha,17beta-diol disulfate levels	5082	http://ftp.ebi.ac.uk/pub/databases/gwas/summary_statistics/GCST90199001-GCST90200000/GCST90199859/GCST90199859_buildGRCh38.tsv.gz
GCST90199860	Andro steroid monosulfate C19H28O6S (1) levels	7415	http://ftp.ebi.ac.uk/pub/databases/gwas/summary_statistics/GCST90199001-GCST90200000/GCST90199860/GCST90199860_buildGRCh38.tsv.gz
GCST90199861	Pregnenediol sulfate (C21H34O5S) levels	8260	http://ftp.ebi.ac.uk/pub/databases/gwas/summary_statistics/GCST90199001-GCST90200000/GCST90199861/GCST90199861_buildGRCh38.tsv.gz
GCST90199862	4-hydroxycoumarin levels	6944	http://ftp.ebi.ac.uk/pub/databases/gwas/summary_statistics/GCST90199001-GCST90200000/GCST90199862/GCST90199862_buildGRCh38.tsv.gz
GCST90199863	16a-hydroxy DHEA 3-sulfate levels	8236	http://ftp.ebi.ac.uk/pub/databases/gwas/summary_statistics/GCST90199001-GCST90200000/GCST90199863/GCST90199863_buildGRCh38.tsv.gz
GCST90199864	Gamma-CEHC levels	8258	http://ftp.ebi.ac.uk/pub/databases/gwas/summary_statistics/GCST90199001-GCST90200000/GCST90199864/GCST90199864_buildGRCh38.tsv.gz
GCST90199865	2-hydroxyglutarate levels	7769	http://ftp.ebi.ac.uk/pub/databases/gwas/summary_statistics/GCST90199001-GCST90200000/GCST90199865/GCST90199865_buildGRCh38.tsv.gz
GCST90199866	N-acetyl-beta-alanine levels	8231	http://ftp.ebi.ac.uk/pub/databases/gwas/summary_statistics/GCST90199001-GCST90200000/GCST90199866/GCST90199866_buildGRCh38.tsv.gz
GCST90199867	Tridecenedioate (C13:1-DC) levels	8231	http://ftp.ebi.ac.uk/pub/databases/gwas/summary_statistics/GCST90199001-GCST90200000/GCST90199867/GCST90199867_buildGRCh38.tsv.gz
GCST90199868	N-acetyl-3-methylhistidine levels	7018	http://ftp.ebi.ac.uk/pub/databases/gwas/summary_statistics/GCST90199001-GCST90200000/GCST90199868/GCST90199868_buildGRCh38.tsv.gz
GCST90199869	2-hydroxyhippurate levels	8241	http://ftp.ebi.ac.uk/pub/databases/gwas/summary_statistics/GCST90199001-GCST90200000/GCST90199869/GCST90199869_buildGRCh38.tsv.gz
GCST90199870	4-cholesten-3-one levels	6990	http://ftp.ebi.ac.uk/pub/databases/gwas/summary_statistics/GCST90199001-GCST90200000/GCST90199870/GCST90199870_buildGRCh38.tsv.gz
GCST90199871	Androstenediol (3beta,17beta) monosulfate (2) levels	7811	http://ftp.ebi.ac.uk/pub/databases/gwas/summary_statistics/GCST90199001-GCST90200000/GCST90199871/GCST90199871_buildGRCh38.tsv.gz
GCST90199872	Androstenediol (3beta,17beta) monosulfate (1) levels	8229	http://ftp.ebi.ac.uk/pub/databases/gwas/summary_statistics/GCST90199001-GCST90200000/GCST90199872/GCST90199872_buildGRCh38.tsv.gz
GCST90199873	Pregnenolone sulfate levels	7772	http://ftp.ebi.ac.uk/pub/databases/gwas/summary_statistics/GCST90199001-GCST90200000/GCST90199873/GCST90199873_buildGRCh38.tsv.gz
GCST90199874	S-methylmethionine levels	6674	http://ftp.ebi.ac.uk/pub/databases/gwas/summary_statistics/GCST90199001-GCST90200000/GCST90199874/GCST90199874_buildGRCh38.tsv.gz
GCST90199875	13-HODE + 9-HODE levels	8207	http://ftp.ebi.ac.uk/pub/databases/gwas/summary_statistics/GCST90199001-GCST90200000/GCST90199875/GCST90199875_buildGRCh38.tsv.gz
GCST90199876	Palmitoyl sphingomyelin (d18:1/16:0) levels	8269	http://ftp.ebi.ac.uk/pub/databases/gwas/summary_statistics/GCST90199001-GCST90200000/GCST90199876/GCST90199876_buildGRCh38.tsv.gz
GCST90199877	Indole-3-carboxylate levels	4989	http://ftp.ebi.ac.uk/pub/databases/gwas/summary_statistics/GCST90199001-GCST90200000/GCST90199877/GCST90199877_buildGRCh38.tsv.gz
GCST90199878	Sphingomyelin (d18:1/18:1, d18:2/18:0) levels	8267	http://ftp.ebi.ac.uk/pub/databases/gwas/summary_statistics/GCST90199001-GCST90200000/GCST90199878/GCST90199878_buildGRCh38.tsv.gz
GCST90199879	Ergothioneine levels	8210	http://ftp.ebi.ac.uk/pub/databases/gwas/summary_statistics/GCST90199001-GCST90200000/GCST90199879/GCST90199879_buildGRCh38.tsv.gz
GCST90199880	Cis-4-decenoylcarnitine (C10:1) levels	8239	http://ftp.ebi.ac.uk/pub/databases/gwas/summary_statistics/GCST90199001-GCST90200000/GCST90199880/GCST90199880_buildGRCh38.tsv.gz
GCST90199881	5-(galactosylhydroxy)-L-lysine levels	6898	http://ftp.ebi.ac.uk/pub/databases/gwas/summary_statistics/GCST90199001-GCST90200000/GCST90199881/GCST90199881_buildGRCh38.tsv.gz
GCST90199882	2s,3R-dihydroxybutyrate levels	8252	http://ftp.ebi.ac.uk/pub/databases/gwas/summary_statistics/GCST90199001-GCST90200000/GCST90199882/GCST90199882_buildGRCh38.tsv.gz
GCST90199883	Cysteinylglycine disulfide levels	8216	http://ftp.ebi.ac.uk/pub/databases/gwas/summary_statistics/GCST90199001-GCST90200000/GCST90199883/GCST90199883_buildGRCh38.tsv.gz
GCST90199884	2,3-dihydroxyisovalerate levels	8268	http://ftp.ebi.ac.uk/pub/databases/gwas/summary_statistics/GCST90199001-GCST90200000/GCST90199884/GCST90199884_buildGRCh38.tsv.gz
GCST90199885	Alpha-ketoglutaramate levels	8210	http://ftp.ebi.ac.uk/pub/databases/gwas/summary_statistics/GCST90199001-GCST90200000/GCST90199885/GCST90199885_buildGRCh38.tsv.gz
GCST90199886	3-methylglutaconate levels	8197	http://ftp.ebi.ac.uk/pub/databases/gwas/summary_statistics/GCST90199001-GCST90200000/GCST90199886/GCST90199886_buildGRCh38.tsv.gz
GCST90199887	(16 or 17)-methylstearate (a19:0 or i19:0) levels	8239	http://ftp.ebi.ac.uk/pub/databases/gwas/summary_statistics/GCST90199001-GCST90200000/GCST90199887/GCST90199887_buildGRCh38.tsv.gz
GCST90199888	Cinnamoylglycine levels	7824	http://ftp.ebi.ac.uk/pub/databases/gwas/summary_statistics/GCST90199001-GCST90200000/GCST90199888/GCST90199888_buildGRCh38.tsv.gz
GCST90199889	2R,3R-dihydroxybutyrate levels	8223	http://ftp.ebi.ac.uk/pub/databases/gwas/summary_statistics/GCST90199001-GCST90200000/GCST90199889/GCST90199889_buildGRCh38.tsv.gz
GCST90199890	4-hydroxyglutamate levels	7226	http://ftp.ebi.ac.uk/pub/databases/gwas/summary_statistics/GCST90199001-GCST90200000/GCST90199890/GCST90199890_buildGRCh38.tsv.gz
GCST90199891	S-methylcysteine levels	8239	http://ftp.ebi.ac.uk/pub/databases/gwas/summary_statistics/GCST90199001-GCST90200000/GCST90199891/GCST90199891_buildGRCh38.tsv.gz
GCST90199892	Isoursodeoxycholate levels	8234	http://ftp.ebi.ac.uk/pub/databases/gwas/summary_statistics/GCST90199001-GCST90200000/GCST90199892/GCST90199892_buildGRCh38.tsv.gz
GCST90199893	Cis-4-decenoate (10:1n6) levels	8173	http://ftp.ebi.ac.uk/pub/databases/gwas/summary_statistics/GCST90199001-GCST90200000/GCST90199893/GCST90199893_buildGRCh38.tsv.gz
GCST90199894	4-oxo-retinoic acid levels	7514	http://ftp.ebi.ac.uk/pub/databases/gwas/summary_statistics/GCST90199001-GCST90200000/GCST90199894/GCST90199894_buildGRCh38.tsv.gz
GCST90199895	1-lignoceroyl-GPC (24:0) levels	8208	http://ftp.ebi.ac.uk/pub/databases/gwas/summary_statistics/GCST90199001-GCST90200000/GCST90199895/GCST90199895_buildGRCh38.tsv.gz
GCST90199896	Sulfate levels	8230	http://ftp.ebi.ac.uk/pub/databases/gwas/summary_statistics/GCST90199001-GCST90200000/GCST90199896/GCST90199896_buildGRCh38.tsv.gz
GCST90199897	4-hydroxy-2-oxoglutaric acid levels	7919	http://ftp.ebi.ac.uk/pub/databases/gwas/summary_statistics/GCST90199001-GCST90200000/GCST90199897/GCST90199897_buildGRCh38.tsv.gz
GCST90199898	Glycoursodeoxycholate levels	8252	http://ftp.ebi.ac.uk/pub/databases/gwas/summary_statistics/GCST90199001-GCST90200000/GCST90199898/GCST90199898_buildGRCh38.tsv.gz
GCST90199899	1-(1-enyl-palmitoyl)-GPC (p-16:0) levels	8170	http://ftp.ebi.ac.uk/pub/databases/gwas/summary_statistics/GCST90199001-GCST90200000/GCST90199899/GCST90199899_buildGRCh38.tsv.gz
GCST90199900	Argininate levels	8226	http://ftp.ebi.ac.uk/pub/databases/gwas/summary_statistics/GCST90199001-GCST90200000/GCST90199900/GCST90199900_buildGRCh38.tsv.gz
GCST90199901	1-methyl-5-imidazoleacetate levels	8171	http://ftp.ebi.ac.uk/pub/databases/gwas/summary_statistics/GCST90199001-GCST90200000/GCST90199901/GCST90199901_buildGRCh38.tsv.gz
GCST90199902	Hydantoin-5-propionate levels	8164	http://ftp.ebi.ac.uk/pub/databases/gwas/summary_statistics/GCST90199001-GCST90200000/GCST90199902/GCST90199902_buildGRCh38.tsv.gz
GCST90199903	2-oxoarginine levels	8223	http://ftp.ebi.ac.uk/pub/databases/gwas/summary_statistics/GCST90199001-GCST90200000/GCST90199903/GCST90199903_buildGRCh38.tsv.gz
GCST90199904	Pantoate levels	7662	http://ftp.ebi.ac.uk/pub/databases/gwas/summary_statistics/GCST90199001-GCST90200000/GCST90199904/GCST90199904_buildGRCh38.tsv.gz
GCST90199905	Formiminoglutamate levels	8175	http://ftp.ebi.ac.uk/pub/databases/gwas/summary_statistics/GCST90199001-GCST90200000/GCST90199905/GCST90199905_buildGRCh38.tsv.gz
GCST90199906	1-(1-enyl-palmitoyl)-GPE (p-16:0) levels	8227	http://ftp.ebi.ac.uk/pub/databases/gwas/summary_statistics/GCST90199001-GCST90200000/GCST90199906/GCST90199906_buildGRCh38.tsv.gz
GCST90199907	S-methylcysteine sulfoxide levels	8255	http://ftp.ebi.ac.uk/pub/databases/gwas/summary_statistics/GCST90199001-GCST90200000/GCST90199907/GCST90199907_buildGRCh38.tsv.gz
GCST90199908	2-o-methylascorbic acid levels	8219	http://ftp.ebi.ac.uk/pub/databases/gwas/summary_statistics/GCST90199001-GCST90200000/GCST90199908/GCST90199908_buildGRCh38.tsv.gz
GCST90199909	Eicosanedioate (C20-DC) levels	8258	http://ftp.ebi.ac.uk/pub/databases/gwas/summary_statistics/GCST90199001-GCST90200000/GCST90199909/GCST90199909_buildGRCh38.tsv.gz
GCST90199910	1-(1-enyl-stearoyl)-GPE (p-18:0) levels	8249	http://ftp.ebi.ac.uk/pub/databases/gwas/summary_statistics/GCST90199001-GCST90200000/GCST90199910/GCST90199910_buildGRCh38.tsv.gz
GCST90199911	Beta-citrylglutamate levels	8226	http://ftp.ebi.ac.uk/pub/databases/gwas/summary_statistics/GCST90199001-GCST90200000/GCST90199911/GCST90199911_buildGRCh38.tsv.gz
GCST90199912	N-oleoyltaurine levels	7375	http://ftp.ebi.ac.uk/pub/databases/gwas/summary_statistics/GCST90199001-GCST90200000/GCST90199912/GCST90199912_buildGRCh38.tsv.gz
GCST90199913	Docosadioate (C22-DC) levels	8225	http://ftp.ebi.ac.uk/pub/databases/gwas/summary_statistics/GCST90199001-GCST90200000/GCST90199913/GCST90199913_buildGRCh38.tsv.gz
GCST90199914	Oleoyl-linoleoyl-glycerol (18:1/18:2) [2] levels	8069	http://ftp.ebi.ac.uk/pub/databases/gwas/summary_statistics/GCST90199001-GCST90200000/GCST90199914/GCST90199914_buildGRCh38.tsv.gz
GCST90199915	Imidazole propionate levels	7776	http://ftp.ebi.ac.uk/pub/databases/gwas/summary_statistics/GCST90199001-GCST90200000/GCST90199915/GCST90199915_buildGRCh38.tsv.gz
GCST90199916	Carnitine C18:2 levels	8268	http://ftp.ebi.ac.uk/pub/databases/gwas/summary_statistics/GCST90199001-GCST90200000/GCST90199916/GCST90199916_buildGRCh38.tsv.gz
GCST90199917	Pregnanediol-3-glucuronide levels	7905	http://ftp.ebi.ac.uk/pub/databases/gwas/summary_statistics/GCST90199001-GCST90200000/GCST90199917/GCST90199917_buildGRCh38.tsv.gz
GCST90199918	Carboxyethyl-gaba levels	8090	http://ftp.ebi.ac.uk/pub/databases/gwas/summary_statistics/GCST90199001-GCST90200000/GCST90199918/GCST90199918_buildGRCh38.tsv.gz
GCST90199919	Alliin levels	6517	http://ftp.ebi.ac.uk/pub/databases/gwas/summary_statistics/GCST90199001-GCST90200000/GCST90199919/GCST90199919_buildGRCh38.tsv.gz
GCST90199920	Trimethylamine n-oxide levels	8218	http://ftp.ebi.ac.uk/pub/databases/gwas/summary_statistics/GCST90199001-GCST90200000/GCST90199920/GCST90199920_buildGRCh38.tsv.gz
GCST90199921	Dihydroferulate levels	6398	http://ftp.ebi.ac.uk/pub/databases/gwas/summary_statistics/GCST90199001-GCST90200000/GCST90199921/GCST90199921_buildGRCh38.tsv.gz
GCST90199922	Prolylglycine levels	7907	http://ftp.ebi.ac.uk/pub/databases/gwas/summary_statistics/GCST90199001-GCST90200000/GCST90199922/GCST90199922_buildGRCh38.tsv.gz
GCST90199923	N-palmitoylglycine levels	8236	http://ftp.ebi.ac.uk/pub/databases/gwas/summary_statistics/GCST90199001-GCST90200000/GCST90199923/GCST90199923_buildGRCh38.tsv.gz
GCST90199924	N-methyltaurine levels	5440	http://ftp.ebi.ac.uk/pub/databases/gwas/summary_statistics/GCST90199001-GCST90200000/GCST90199924/GCST90199924_buildGRCh38.tsv.gz
GCST90199925	Succinimide levels	5865	http://ftp.ebi.ac.uk/pub/databases/gwas/summary_statistics/GCST90199001-GCST90200000/GCST90199925/GCST90199925_buildGRCh38.tsv.gz
GCST90199926	N-acetylcarnosine levels	8233	http://ftp.ebi.ac.uk/pub/databases/gwas/summary_statistics/GCST90199001-GCST90200000/GCST90199926/GCST90199926_buildGRCh38.tsv.gz
GCST90199927	Histidine betaine (hercynine) levels	7518	http://ftp.ebi.ac.uk/pub/databases/gwas/summary_statistics/GCST90199001-GCST90200000/GCST90199927/GCST90199927_buildGRCh38.tsv.gz
GCST90199928	2-stearoyl-GPE (18:0) levels	8073	http://ftp.ebi.ac.uk/pub/databases/gwas/summary_statistics/GCST90199001-GCST90200000/GCST90199928/GCST90199928_buildGRCh38.tsv.gz
GCST90199929	Margaroylcarnitine (C17) levels	8112	http://ftp.ebi.ac.uk/pub/databases/gwas/summary_statistics/GCST90199001-GCST90200000/GCST90199929/GCST90199929_buildGRCh38.tsv.gz
GCST90199930	(R)-3-hydroxybutyrylcarnitine levels	7787	http://ftp.ebi.ac.uk/pub/databases/gwas/summary_statistics/GCST90199001-GCST90200000/GCST90199930/GCST90199930_buildGRCh38.tsv.gz
GCST90199931	Lanthionine levels	7760	http://ftp.ebi.ac.uk/pub/databases/gwas/summary_statistics/GCST90199001-GCST90200000/GCST90199931/GCST90199931_buildGRCh38.tsv.gz
GCST90199932	Mannonate levels	8166	http://ftp.ebi.ac.uk/pub/databases/gwas/summary_statistics/GCST90199001-GCST90200000/GCST90199932/GCST90199932_buildGRCh38.tsv.gz
GCST90199933	3b-hydroxy-5-cholenoic acid levels	6846	http://ftp.ebi.ac.uk/pub/databases/gwas/summary_statistics/GCST90199001-GCST90200000/GCST90199933/GCST90199933_buildGRCh38.tsv.gz
GCST90199934	2-hydroxydecanoate levels	8267	http://ftp.ebi.ac.uk/pub/databases/gwas/summary_statistics/GCST90199001-GCST90200000/GCST90199934/GCST90199934_buildGRCh38.tsv.gz
GCST90199935	Glycohyocholate levels	7095	http://ftp.ebi.ac.uk/pub/databases/gwas/summary_statistics/GCST90199001-GCST90200000/GCST90199935/GCST90199935_buildGRCh38.tsv.gz
GCST90199936	3-methyl catechol sulfate (2) levels	6320	http://ftp.ebi.ac.uk/pub/databases/gwas/summary_statistics/GCST90199001-GCST90200000/GCST90199936/GCST90199936_buildGRCh38.tsv.gz
GCST90199937	2-aminooctanoate levels	8178	http://ftp.ebi.ac.uk/pub/databases/gwas/summary_statistics/GCST90199001-GCST90200000/GCST90199937/GCST90199937_buildGRCh38.tsv.gz
GCST90199938	3-methyl catechol sulfate (1) levels	8233	http://ftp.ebi.ac.uk/pub/databases/gwas/summary_statistics/GCST90199001-GCST90200000/GCST90199938/GCST90199938_buildGRCh38.tsv.gz
GCST90199939	4-methylcatechol sulfate levels	8229	http://ftp.ebi.ac.uk/pub/databases/gwas/summary_statistics/GCST90199001-GCST90200000/GCST90199939/GCST90199939_buildGRCh38.tsv.gz
GCST90199940	Guaiacol sulfate levels	8262	http://ftp.ebi.ac.uk/pub/databases/gwas/summary_statistics/GCST90199001-GCST90200000/GCST90199940/GCST90199940_buildGRCh38.tsv.gz
GCST90199941	Gamma-CEHC glucuronide levels	6305	http://ftp.ebi.ac.uk/pub/databases/gwas/summary_statistics/GCST90199001-GCST90200000/GCST90199941/GCST90199941_buildGRCh38.tsv.gz
GCST90199942	Dimethyl sulfone levels	7905	http://ftp.ebi.ac.uk/pub/databases/gwas/summary_statistics/GCST90199001-GCST90200000/GCST90199942/GCST90199942_buildGRCh38.tsv.gz
GCST90199943	2-piperidinone levels	8225	http://ftp.ebi.ac.uk/pub/databases/gwas/summary_statistics/GCST90199001-GCST90200000/GCST90199943/GCST90199943_buildGRCh38.tsv.gz
GCST90199944	Indolin-2-one levels	7027	http://ftp.ebi.ac.uk/pub/databases/gwas/summary_statistics/GCST90199001-GCST90200000/GCST90199944/GCST90199944_buildGRCh38.tsv.gz
GCST90199945	Sphingomyelin (d18:1/14:0, d16:1/16:0) levels	8254	http://ftp.ebi.ac.uk/pub/databases/gwas/summary_statistics/GCST90199001-GCST90200000/GCST90199945/GCST90199945_buildGRCh38.tsv.gz
GCST90199946	3-acetylphenol sulfate levels	6897	http://ftp.ebi.ac.uk/pub/databases/gwas/summary_statistics/GCST90199001-GCST90200000/GCST90199946/GCST90199946_buildGRCh38.tsv.gz
GCST90199947	Sphingomyelin (d18:2/16:0, d18:1/16:1) levels	8272	http://ftp.ebi.ac.uk/pub/databases/gwas/summary_statistics/GCST90199001-GCST90200000/GCST90199947/GCST90199947_buildGRCh38.tsv.gz
GCST90199948	S-allylcysteine levels	6857	http://ftp.ebi.ac.uk/pub/databases/gwas/summary_statistics/GCST90199001-GCST90200000/GCST90199948/GCST90199948_buildGRCh38.tsv.gz
GCST90199949	6-oxopiperidine-2-carboxylate levels	8032	http://ftp.ebi.ac.uk/pub/databases/gwas/summary_statistics/GCST90199001-GCST90200000/GCST90199949/GCST90199949_buildGRCh38.tsv.gz
GCST90199950	2-aminophenol sulfate levels	8264	http://ftp.ebi.ac.uk/pub/databases/gwas/summary_statistics/GCST90199001-GCST90200000/GCST90199950/GCST90199950_buildGRCh38.tsv.gz
GCST90199951	N-acetylalliin levels	5432	http://ftp.ebi.ac.uk/pub/databases/gwas/summary_statistics/GCST90199001-GCST90200000/GCST90199951/GCST90199951_buildGRCh38.tsv.gz
GCST90199952	2-aminoheptanoate levels	8238	http://ftp.ebi.ac.uk/pub/databases/gwas/summary_statistics/GCST90199001-GCST90200000/GCST90199952/GCST90199952_buildGRCh38.tsv.gz
GCST90199953	3-methoxytyramine sulfate levels	5419	http://ftp.ebi.ac.uk/pub/databases/gwas/summary_statistics/GCST90199001-GCST90200000/GCST90199953/GCST90199953_buildGRCh38.tsv.gz
GCST90199954	N2,N5-diacetylornithine levels	7596	http://ftp.ebi.ac.uk/pub/databases/gwas/summary_statistics/GCST90199001-GCST90200000/GCST90199954/GCST90199954_buildGRCh38.tsv.gz
GCST90199955	Ferulic acid 4-sulfate levels	7332	http://ftp.ebi.ac.uk/pub/databases/gwas/summary_statistics/GCST90199001-GCST90200000/GCST90199955/GCST90199955_buildGRCh38.tsv.gz
GCST90199956	1H-indole-7-acetic acid levels	5986	http://ftp.ebi.ac.uk/pub/databases/gwas/summary_statistics/GCST90199001-GCST90200000/GCST90199956/GCST90199956_buildGRCh38.tsv.gz
GCST90199957	3-(3-hydroxyphenyl)propionate sulfate levels	5773	http://ftp.ebi.ac.uk/pub/databases/gwas/summary_statistics/GCST90199001-GCST90200000/GCST90199957/GCST90199957_buildGRCh38.tsv.gz
GCST90199958	1-linolenoyl-GPC (18:3) levels	8261	http://ftp.ebi.ac.uk/pub/databases/gwas/summary_statistics/GCST90199001-GCST90200000/GCST90199958/GCST90199958_buildGRCh38.tsv.gz
GCST90199959	O-sulfo-l-tyrosine levels	8229	http://ftp.ebi.ac.uk/pub/databases/gwas/summary_statistics/GCST90199001-GCST90200000/GCST90199959/GCST90199959_buildGRCh38.tsv.gz
GCST90199960	N-formylanthranilic acid levels	7534	http://ftp.ebi.ac.uk/pub/databases/gwas/summary_statistics/GCST90199001-GCST90200000/GCST90199960/GCST90199960_buildGRCh38.tsv.gz
GCST90199961	Methionine sulfone levels	8254	http://ftp.ebi.ac.uk/pub/databases/gwas/summary_statistics/GCST90199001-GCST90200000/GCST90199961/GCST90199961_buildGRCh38.tsv.gz
GCST90199962	Acisoga levels	7489	http://ftp.ebi.ac.uk/pub/databases/gwas/summary_statistics/GCST90199001-GCST90200000/GCST90199962/GCST90199962_buildGRCh38.tsv.gz
GCST90199963	17alpha-hydroxypregnanolone glucuronide levels	5582	http://ftp.ebi.ac.uk/pub/databases/gwas/summary_statistics/GCST90199001-GCST90200000/GCST90199963/GCST90199963_buildGRCh38.tsv.gz
GCST90199964	Etiocholanolone glucuronide levels	7821	http://ftp.ebi.ac.uk/pub/databases/gwas/summary_statistics/GCST90199001-GCST90200000/GCST90199964/GCST90199964_buildGRCh38.tsv.gz
GCST90199965	Fructosyllysine levels	8238	http://ftp.ebi.ac.uk/pub/databases/gwas/summary_statistics/GCST90199001-GCST90200000/GCST90199965/GCST90199965_buildGRCh38.tsv.gz
GCST90199966	1-(1-enyl-oleoyl)-GPE (p-18:1) levels	8157	http://ftp.ebi.ac.uk/pub/databases/gwas/summary_statistics/GCST90199001-GCST90200000/GCST90199966/GCST90199966_buildGRCh38.tsv.gz
GCST90199967	N-acetyltaurine levels	8160	http://ftp.ebi.ac.uk/pub/databases/gwas/summary_statistics/GCST90199001-GCST90200000/GCST90199967/GCST90199967_buildGRCh38.tsv.gz
GCST90199968	1-palmitoyl-GPG (16:0) levels	7708	http://ftp.ebi.ac.uk/pub/databases/gwas/summary_statistics/GCST90199001-GCST90200000/GCST90199968/GCST90199968_buildGRCh38.tsv.gz
GCST90199969	1-oleoyl-GPG (18:1) levels	6990	http://ftp.ebi.ac.uk/pub/databases/gwas/summary_statistics/GCST90199001-GCST90200000/GCST90199969/GCST90199969_buildGRCh38.tsv.gz
GCST90199970	Octadecenedioylcarnitine (C18:1-DC) levels	8245	http://ftp.ebi.ac.uk/pub/databases/gwas/summary_statistics/GCST90199001-GCST90200000/GCST90199970/GCST90199970_buildGRCh38.tsv.gz
GCST90199971	3-methylglutarylcarnitine (2) levels	8220	http://ftp.ebi.ac.uk/pub/databases/gwas/summary_statistics/GCST90199001-GCST90200000/GCST90199971/GCST90199971_buildGRCh38.tsv.gz
GCST90199972	Sphingomyelin (d18:1/24:1, d18:2/24:0) levels	8267	http://ftp.ebi.ac.uk/pub/databases/gwas/summary_statistics/GCST90199001-GCST90200000/GCST90199972/GCST90199972_buildGRCh38.tsv.gz
GCST90199973	Methyl glucopyranoside (alpha + beta) levels	7973	http://ftp.ebi.ac.uk/pub/databases/gwas/summary_statistics/GCST90199001-GCST90200000/GCST90199973/GCST90199973_buildGRCh38.tsv.gz
GCST90199974	9-hydroxystearate levels	7474	http://ftp.ebi.ac.uk/pub/databases/gwas/summary_statistics/GCST90199001-GCST90200000/GCST90199974/GCST90199974_buildGRCh38.tsv.gz
GCST90199975	Sphingomyelin (d18:2/14:0, d18:1/14:1) levels	8278	http://ftp.ebi.ac.uk/pub/databases/gwas/summary_statistics/GCST90199001-GCST90200000/GCST90199975/GCST90199975_buildGRCh38.tsv.gz
GCST90199976	1-dihomo-linolenylglycerol (20:3) levels	6470	http://ftp.ebi.ac.uk/pub/databases/gwas/summary_statistics/GCST90199001-GCST90200000/GCST90199976/GCST90199976_buildGRCh38.tsv.gz
GCST90199977	4-hydroxychlorothalonil levels	8216	http://ftp.ebi.ac.uk/pub/databases/gwas/summary_statistics/GCST90199001-GCST90200000/GCST90199977/GCST90199977_buildGRCh38.tsv.gz
GCST90199978	Vanillactate levels	7935	http://ftp.ebi.ac.uk/pub/databases/gwas/summary_statistics/GCST90199001-GCST90200000/GCST90199978/GCST90199978_buildGRCh38.tsv.gz
GCST90199979	Carnitine C14:1 levels	8257	http://ftp.ebi.ac.uk/pub/databases/gwas/summary_statistics/GCST90199001-GCST90200000/GCST90199979/GCST90199979_buildGRCh38.tsv.gz
GCST90199980	N-formylphenylalanine levels	7229	http://ftp.ebi.ac.uk/pub/databases/gwas/summary_statistics/GCST90199001-GCST90200000/GCST90199980/GCST90199980_buildGRCh38.tsv.gz
GCST90199981	2-acetamidophenol sulfate levels	6984	http://ftp.ebi.ac.uk/pub/databases/gwas/summary_statistics/GCST90199001-GCST90200000/GCST90199981/GCST90199981_buildGRCh38.tsv.gz
GCST90199982	4-vinylguaiacol sulfate levels	7592	http://ftp.ebi.ac.uk/pub/databases/gwas/summary_statistics/GCST90199001-GCST90200000/GCST90199982/GCST90199982_buildGRCh38.tsv.gz
GCST90199983	5alpha-androstan-3alpha,17beta-diol monosulfate (2) levels	5920	http://ftp.ebi.ac.uk/pub/databases/gwas/summary_statistics/GCST90199001-GCST90200000/GCST90199983/GCST90199983_buildGRCh38.tsv.gz
GCST90199984	Vanillic alcohol sulfate levels	5076	http://ftp.ebi.ac.uk/pub/databases/gwas/summary_statistics/GCST90199001-GCST90200000/GCST90199984/GCST90199984_buildGRCh38.tsv.gz
GCST90199985	Methyl-4-hydroxybenzoate sulfate levels	8285	http://ftp.ebi.ac.uk/pub/databases/gwas/summary_statistics/GCST90199001-GCST90200000/GCST90199985/GCST90199985_buildGRCh38.tsv.gz
GCST90199986	Eugenol sulfate levels	7063	http://ftp.ebi.ac.uk/pub/databases/gwas/summary_statistics/GCST90199001-GCST90200000/GCST90199986/GCST90199986_buildGRCh38.tsv.gz
GCST90199987	2-methoxyresorcinol sulfate levels	5897	http://ftp.ebi.ac.uk/pub/databases/gwas/summary_statistics/GCST90199001-GCST90200000/GCST90199987/GCST90199987_buildGRCh38.tsv.gz
GCST90199988	Tyramine O-sulfate levels	7254	http://ftp.ebi.ac.uk/pub/databases/gwas/summary_statistics/GCST90199001-GCST90200000/GCST90199988/GCST90199988_buildGRCh38.tsv.gz
GCST90199989	4-methylguaiacol sulfate levels	7141	http://ftp.ebi.ac.uk/pub/databases/gwas/summary_statistics/GCST90199001-GCST90200000/GCST90199989/GCST90199989_buildGRCh38.tsv.gz
GCST90199990	3-hydroxypyridine sulfate levels	8270	http://ftp.ebi.ac.uk/pub/databases/gwas/summary_statistics/GCST90199001-GCST90200000/GCST90199990/GCST90199990_buildGRCh38.tsv.gz
GCST90199991	Arabonate/xylonate levels	8211	http://ftp.ebi.ac.uk/pub/databases/gwas/summary_statistics/GCST90199001-GCST90200000/GCST90199991/GCST90199991_buildGRCh38.tsv.gz
GCST90199992	Octadecanedioylcarnitine (C18-DC) levels	8049	http://ftp.ebi.ac.uk/pub/databases/gwas/summary_statistics/GCST90199001-GCST90200000/GCST90199992/GCST90199992_buildGRCh38.tsv.gz
GCST90199993	Phenylacetylcarnitine levels	8127	http://ftp.ebi.ac.uk/pub/databases/gwas/summary_statistics/GCST90199001-GCST90200000/GCST90199993/GCST90199993_buildGRCh38.tsv.gz
GCST90199994	Ethylparaben sulfate levels	6408	http://ftp.ebi.ac.uk/pub/databases/gwas/summary_statistics/GCST90199001-GCST90200000/GCST90199994/GCST90199994_buildGRCh38.tsv.gz
GCST90199995	Sphingomyelin (d18:1/20:2, d18:2/20:1, d16:1/22:2) levels	8124	http://ftp.ebi.ac.uk/pub/databases/gwas/summary_statistics/GCST90199001-GCST90200000/GCST90199995/GCST90199995_buildGRCh38.tsv.gz
GCST90199996	Sphingomyelin (d18:1/20:1, d18:2/20:0) levels	8255	http://ftp.ebi.ac.uk/pub/databases/gwas/summary_statistics/GCST90199001-GCST90200000/GCST90199996/GCST90199996_buildGRCh38.tsv.gz
GCST90199997	Behenoyl sphingomyelin (d18:1/22:0) levels	8260	http://ftp.ebi.ac.uk/pub/databases/gwas/summary_statistics/GCST90199001-GCST90200000/GCST90199997/GCST90199997_buildGRCh38.tsv.gz
GCST90199998	Propyl 4-hydroxybenzoate sulfate levels	7855	http://ftp.ebi.ac.uk/pub/databases/gwas/summary_statistics/GCST90199001-GCST90200000/GCST90199998/GCST90199998_buildGRCh38.tsv.gz
GCST90199999	4-methoxyphenol sulfate levels	7500	http://ftp.ebi.ac.uk/pub/databases/gwas/summary_statistics/GCST90199001-GCST90200000/GCST90199999/GCST90199999_buildGRCh38.tsv.gz
GCST90200000	Umbelliferone sulfate levels	5598	http://ftp.ebi.ac.uk/pub/databases/gwas/summary_statistics/GCST90199001-GCST90200000/GCST90200000/GCST90200000_buildGRCh38.tsv.gz
GCST90200001	Sphingomyelin (d18:1/20:0, d16:1/22:0) levels	8257	http://ftp.ebi.ac.uk/pub/databases/gwas/summary_statistics/GCST90200001-GCST90201000/GCST90200001/GCST90200001_buildGRCh38.tsv.gz
GCST90200002	6-hydroxyindole sulfate levels	8229	http://ftp.ebi.ac.uk/pub/databases/gwas/summary_statistics/GCST90200001-GCST90201000/GCST90200002/GCST90200002_buildGRCh38.tsv.gz
GCST90200003	P-cresol glucuronide levels	7969	http://ftp.ebi.ac.uk/pub/databases/gwas/summary_statistics/GCST90200001-GCST90201000/GCST90200003/GCST90200003_buildGRCh38.tsv.gz
GCST90200004	N-carbamoylalanine levels	7315	http://ftp.ebi.ac.uk/pub/databases/gwas/summary_statistics/GCST90200001-GCST90201000/GCST90200004/GCST90200004_buildGRCh38.tsv.gz
GCST90200005	Citraconate/glutaconate levels	8263	http://ftp.ebi.ac.uk/pub/databases/gwas/summary_statistics/GCST90200001-GCST90201000/GCST90200005/GCST90200005_buildGRCh38.tsv.gz
GCST90200006	1,2,3-benzenetriol sulfate (2) levels	7484	http://ftp.ebi.ac.uk/pub/databases/gwas/summary_statistics/GCST90200001-GCST90201000/GCST90200006/GCST90200006_buildGRCh38.tsv.gz
GCST90200007	3-methoxycatechol sulfate (2) levels	7286	http://ftp.ebi.ac.uk/pub/databases/gwas/summary_statistics/GCST90200001-GCST90201000/GCST90200007/GCST90200007_buildGRCh38.tsv.gz
GCST90200008	C-glycosyltryptophan levels	8204	http://ftp.ebi.ac.uk/pub/databases/gwas/summary_statistics/GCST90200001-GCST90201000/GCST90200008/GCST90200008_buildGRCh38.tsv.gz
GCST90200009	3-methoxycatechol sulfate (1) levels	8194	http://ftp.ebi.ac.uk/pub/databases/gwas/summary_statistics/GCST90200001-GCST90201000/GCST90200009/GCST90200009_buildGRCh38.tsv.gz
GCST90200010	Sphingomyelin (d18:1/22:1, d18:2/22:0, d16:1/24:1) levels	8246	http://ftp.ebi.ac.uk/pub/databases/gwas/summary_statistics/GCST90200001-GCST90201000/GCST90200010/GCST90200010_buildGRCh38.tsv.gz
GCST90200011	Arabitol/xylitol levels	8219	http://ftp.ebi.ac.uk/pub/databases/gwas/summary_statistics/GCST90200001-GCST90201000/GCST90200011/GCST90200011_buildGRCh38.tsv.gz
GCST90200012	3-hydroxyhexanoate levels	8268	http://ftp.ebi.ac.uk/pub/databases/gwas/summary_statistics/GCST90200001-GCST90201000/GCST90200012/GCST90200012_buildGRCh38.tsv.gz
GCST90200013	Sphingomyelin (d18:1/22:2, d18:2/22:1, d16:1/24:2) levels	8267	http://ftp.ebi.ac.uk/pub/databases/gwas/summary_statistics/GCST90200001-GCST90201000/GCST90200013/GCST90200013_buildGRCh38.tsv.gz
GCST90200014	3beta-hydroxy-5-cholestenoate levels	8259	http://ftp.ebi.ac.uk/pub/databases/gwas/summary_statistics/GCST90200001-GCST90201000/GCST90200014/GCST90200014_buildGRCh38.tsv.gz
GCST90200015	N-acetylkynurenine (2) levels	6193	http://ftp.ebi.ac.uk/pub/databases/gwas/summary_statistics/GCST90200001-GCST90201000/GCST90200015/GCST90200015_buildGRCh38.tsv.gz
GCST90200016	Dopamine 4-sulfate levels	6888	http://ftp.ebi.ac.uk/pub/databases/gwas/summary_statistics/GCST90200001-GCST90201000/GCST90200016/GCST90200016_buildGRCh38.tsv.gz
GCST90200017	Sphingomyelin (d17:1/16:0, d18:1/15:0, d16:1/17:0) levels	8261	http://ftp.ebi.ac.uk/pub/databases/gwas/summary_statistics/GCST90200001-GCST90201000/GCST90200017/GCST90200017_buildGRCh38.tsv.gz
GCST90200018	Adipoylcarnitine (C6-DC) levels	8216	http://ftp.ebi.ac.uk/pub/databases/gwas/summary_statistics/GCST90200001-GCST90201000/GCST90200018/GCST90200018_buildGRCh38.tsv.gz
GCST90200019	Dopamine 3-o-sulfate levels	8252	http://ftp.ebi.ac.uk/pub/databases/gwas/summary_statistics/GCST90200001-GCST90201000/GCST90200019/GCST90200019_buildGRCh38.tsv.gz
GCST90200020	Lignoceroyl sphingomyelin (d18:1/24:0) levels	8250	http://ftp.ebi.ac.uk/pub/databases/gwas/summary_statistics/GCST90200001-GCST90201000/GCST90200020/GCST90200020_buildGRCh38.tsv.gz
GCST90200021	N-acetylglucosamine/n-acetylgalactosamine levels	7940	http://ftp.ebi.ac.uk/pub/databases/gwas/summary_statistics/GCST90200001-GCST90201000/GCST90200021/GCST90200021_buildGRCh38.tsv.gz
GCST90200022	Glycochenodeoxycholate 3-sulfate levels	8123	http://ftp.ebi.ac.uk/pub/databases/gwas/summary_statistics/GCST90200001-GCST90201000/GCST90200022/GCST90200022_buildGRCh38.tsv.gz
GCST90200023	Trans 3,4-methyleneheptanoate levels	7104	http://ftp.ebi.ac.uk/pub/databases/gwas/summary_statistics/GCST90200001-GCST90201000/GCST90200023/GCST90200023_buildGRCh38.tsv.gz
GCST90200024	Taurodeoxycholic acid 3-sulfate levels	7333	http://ftp.ebi.ac.uk/pub/databases/gwas/summary_statistics/GCST90200001-GCST90201000/GCST90200024/GCST90200024_buildGRCh38.tsv.gz
GCST90200025	Phenol glucuronide levels	4466	http://ftp.ebi.ac.uk/pub/databases/gwas/summary_statistics/GCST90200001-GCST90201000/GCST90200025/GCST90200025_buildGRCh38.tsv.gz
GCST90200026	Glycodeoxycholate 3-sulfate levels	8066	http://ftp.ebi.ac.uk/pub/databases/gwas/summary_statistics/GCST90200001-GCST90201000/GCST90200026/GCST90200026_buildGRCh38.tsv.gz
GCST90200027	4-hydroxyphenylacetoylcarnitine levels	7523	http://ftp.ebi.ac.uk/pub/databases/gwas/summary_statistics/GCST90200001-GCST90201000/GCST90200027/GCST90200027_buildGRCh38.tsv.gz
GCST90200028	1-stearoyl-2-oleoyl-gpc (18:0/18:1) levels	8257	http://ftp.ebi.ac.uk/pub/databases/gwas/summary_statistics/GCST90200001-GCST90201000/GCST90200028/GCST90200028_buildGRCh38.tsv.gz
GCST90200029	Linoleoyl ethanolamide levels	7214	http://ftp.ebi.ac.uk/pub/databases/gwas/summary_statistics/GCST90200001-GCST90201000/GCST90200029/GCST90200029_buildGRCh38.tsv.gz
GCST90200030	1,2-dilinoleoyl-GPC (18:2/18:2) levels	8227	http://ftp.ebi.ac.uk/pub/databases/gwas/summary_statistics/GCST90200001-GCST90201000/GCST90200030/GCST90200030_buildGRCh38.tsv.gz
GCST90200031	Nonanoylcarnitine (C9) levels	7669	http://ftp.ebi.ac.uk/pub/databases/gwas/summary_statistics/GCST90200001-GCST90201000/GCST90200031/GCST90200031_buildGRCh38.tsv.gz
GCST90200032	2-hydroxybutyrate/2-hydroxyisobutyrate levels	8215	http://ftp.ebi.ac.uk/pub/databases/gwas/summary_statistics/GCST90200001-GCST90201000/GCST90200032/GCST90200032_buildGRCh38.tsv.gz
GCST90200033	Sphingomyelin (d18:2/23:0, d18:1/23:1, d17:1/24:1) levels	8272	http://ftp.ebi.ac.uk/pub/databases/gwas/summary_statistics/GCST90200001-GCST90201000/GCST90200033/GCST90200033_buildGRCh38.tsv.gz
GCST90200034	Tricosanoyl sphingomyelin (d18:1/23:0) levels	8257	http://ftp.ebi.ac.uk/pub/databases/gwas/summary_statistics/GCST90200001-GCST90201000/GCST90200034/GCST90200034_buildGRCh38.tsv.gz
GCST90200035	Palmitoyl dihydrosphingomyelin (d18:0/16:0) levels	8269	http://ftp.ebi.ac.uk/pub/databases/gwas/summary_statistics/GCST90200001-GCST90201000/GCST90200035/GCST90200035_buildGRCh38.tsv.gz
GCST90200036	1-palmitoleoylglycerol (16:1) levels	6432	http://ftp.ebi.ac.uk/pub/databases/gwas/summary_statistics/GCST90200001-GCST90201000/GCST90200036/GCST90200036_buildGRCh38.tsv.gz
GCST90200037	1-stearoyl-2-linoleoyl-gpc (18:0/18:2) levels	8231	http://ftp.ebi.ac.uk/pub/databases/gwas/summary_statistics/GCST90200001-GCST90201000/GCST90200037/GCST90200037_buildGRCh38.tsv.gz
GCST90200038	1-palmitoyl-2-palmitoleoyl-gpc (16:0/16:1) levels	8276	http://ftp.ebi.ac.uk/pub/databases/gwas/summary_statistics/GCST90200001-GCST90201000/GCST90200038/GCST90200038_buildGRCh38.tsv.gz
GCST90200039	1-stearoyl-2-linoleoyl-GPE (18:0/18:2) levels	8241	http://ftp.ebi.ac.uk/pub/databases/gwas/summary_statistics/GCST90200001-GCST90201000/GCST90200039/GCST90200039_buildGRCh38.tsv.gz
GCST90200040	Sphingomyelin (d18:2/24:1, d18:1/24:2) levels	8273	http://ftp.ebi.ac.uk/pub/databases/gwas/summary_statistics/GCST90200001-GCST90201000/GCST90200040/GCST90200040_buildGRCh38.tsv.gz
GCST90200041	1-palmitoyl-2-stearoyl-gpc (16:0/18:0) levels	8271	http://ftp.ebi.ac.uk/pub/databases/gwas/summary_statistics/GCST90200001-GCST90201000/GCST90200041/GCST90200041_buildGRCh38.tsv.gz
GCST90200042	Oleate/vaccenate (18:1) levels	8230	http://ftp.ebi.ac.uk/pub/databases/gwas/summary_statistics/GCST90200001-GCST90201000/GCST90200042/GCST90200042_buildGRCh38.tsv.gz
GCST90200043	1-palmitoyl-2-docosahexaenoyl-gpc (16:0/22:6) levels	8256	http://ftp.ebi.ac.uk/pub/databases/gwas/summary_statistics/GCST90200001-GCST90201000/GCST90200043/GCST90200043_buildGRCh38.tsv.gz
GCST90200044	1-(1-enyl-stearoyl)-2-oleoyl-GPE (p-18:0/18:1) levels	8258	http://ftp.ebi.ac.uk/pub/databases/gwas/summary_statistics/GCST90200001-GCST90201000/GCST90200044/GCST90200044_buildGRCh38.tsv.gz
GCST90200045	1-stearoyl-2-arachidonoyl-GPE (18:0/20:4) levels	8259	http://ftp.ebi.ac.uk/pub/databases/gwas/summary_statistics/GCST90200001-GCST90201000/GCST90200045/GCST90200045_buildGRCh38.tsv.gz
GCST90200046	1-stearoyl-2-docosahexaenoyl-gpc (18:0/22:6) levels	8257	http://ftp.ebi.ac.uk/pub/databases/gwas/summary_statistics/GCST90200001-GCST90201000/GCST90200046/GCST90200046_buildGRCh38.tsv.gz
GCST90200047	Sphingomyelin (d18:1/17:0, d17:1/18:0, d19:1/16:0) levels	8252	http://ftp.ebi.ac.uk/pub/databases/gwas/summary_statistics/GCST90200001-GCST90201000/GCST90200047/GCST90200047_buildGRCh38.tsv.gz
GCST90200048	1-(1-enyl-palmitoyl)-2-arachidonoyl-GPE (p-16:0/20:4) levels	8262	http://ftp.ebi.ac.uk/pub/databases/gwas/summary_statistics/GCST90200001-GCST90201000/GCST90200048/GCST90200048_buildGRCh38.tsv.gz
GCST90200049	Myristoyl dihydrosphingomyelin (d18:0/14:0) levels	8254	http://ftp.ebi.ac.uk/pub/databases/gwas/summary_statistics/GCST90200001-GCST90201000/GCST90200049/GCST90200049_buildGRCh38.tsv.gz
GCST90200050	5-hydroxyindole sulfate levels	6163	http://ftp.ebi.ac.uk/pub/databases/gwas/summary_statistics/GCST90200001-GCST90201000/GCST90200050/GCST90200050_buildGRCh38.tsv.gz
GCST90200051	1-palmitoyl-2-dihomo-linolenoyl-GPC (16:0/20:3n3 or 6) levels	8230	http://ftp.ebi.ac.uk/pub/databases/gwas/summary_statistics/GCST90200001-GCST90201000/GCST90200051/GCST90200051_buildGRCh38.tsv.gz
GCST90200052	1-(1-enyl-palmitoyl)-2-arachidonoyl-gpc (p-16:0/20:4) levels	8251	http://ftp.ebi.ac.uk/pub/databases/gwas/summary_statistics/GCST90200001-GCST90201000/GCST90200052/GCST90200052_buildGRCh38.tsv.gz
GCST90200053	Sphingomyelin (d18:1/21:0, d17:1/22:0, d16:1/23:0) levels	8242	http://ftp.ebi.ac.uk/pub/databases/gwas/summary_statistics/GCST90200001-GCST90201000/GCST90200053/GCST90200053_buildGRCh38.tsv.gz
GCST90200054	1-palmitoyl-2-arachidonoyl-GPE (16:0/20:4) levels	8257	http://ftp.ebi.ac.uk/pub/databases/gwas/summary_statistics/GCST90200001-GCST90201000/GCST90200054/GCST90200054_buildGRCh38.tsv.gz
GCST90200055	Lactosyl-N-palmitoyl-sphingosine (d18:1/16:0) levels	8266	http://ftp.ebi.ac.uk/pub/databases/gwas/summary_statistics/GCST90200001-GCST90201000/GCST90200055/GCST90200055_buildGRCh38.tsv.gz
GCST90200056	Sphingomyelin (d18:0/18:0, d19:0/17:0) levels	8274	http://ftp.ebi.ac.uk/pub/databases/gwas/summary_statistics/GCST90200001-GCST90201000/GCST90200056/GCST90200056_buildGRCh38.tsv.gz
GCST90200057	1-(1-enyl-palmitoyl)-2-oleoyl-gpc (p-16:0/18:1) levels	8222	http://ftp.ebi.ac.uk/pub/databases/gwas/summary_statistics/GCST90200001-GCST90201000/GCST90200057/GCST90200057_buildGRCh38.tsv.gz
GCST90200058	1-(1-enyl-stearoyl)-2-arachidonoyl-GPE (p-18:0/20:4) levels	8254	http://ftp.ebi.ac.uk/pub/databases/gwas/summary_statistics/GCST90200001-GCST90201000/GCST90200058/GCST90200058_buildGRCh38.tsv.gz
GCST90200059	Behenoyl dihydrosphingomyelin (d18:0/22:0) levels	8275	http://ftp.ebi.ac.uk/pub/databases/gwas/summary_statistics/GCST90200001-GCST90201000/GCST90200059/GCST90200059_buildGRCh38.tsv.gz
GCST90200060	1-(1-enyl-palmitoyl)-2-linoleoyl-GPC (p-16:0/18:2) levels	8260	http://ftp.ebi.ac.uk/pub/databases/gwas/summary_statistics/GCST90200001-GCST90201000/GCST90200060/GCST90200060_buildGRCh38.tsv.gz
GCST90200061	1-(1-enyl-palmitoyl)-2-oleoyl-GPE (p-16:0/18:1) levels	8264	http://ftp.ebi.ac.uk/pub/databases/gwas/summary_statistics/GCST90200001-GCST90201000/GCST90200061/GCST90200061_buildGRCh38.tsv.gz
GCST90200062	1-palmitoyl-2-arachidonoyl-GPI (16:0/20:4) levels	8057	http://ftp.ebi.ac.uk/pub/databases/gwas/summary_statistics/GCST90200001-GCST90201000/GCST90200062/GCST90200062_buildGRCh38.tsv.gz
GCST90200063	1-palmitoyl-2-docosahexaenoyl-GPE (16:0/22:6) levels	8262	http://ftp.ebi.ac.uk/pub/databases/gwas/summary_statistics/GCST90200001-GCST90201000/GCST90200063/GCST90200063_buildGRCh38.tsv.gz
GCST90200064	N-palmitoyl-sphinganine (d18:0/16:0) levels	8208	http://ftp.ebi.ac.uk/pub/databases/gwas/summary_statistics/GCST90200001-GCST90201000/GCST90200064/GCST90200064_buildGRCh38.tsv.gz
GCST90200065	1-stearoyl-2-docosahexaenoyl-GPE (18:0/22:6) levels	8251	http://ftp.ebi.ac.uk/pub/databases/gwas/summary_statistics/GCST90200001-GCST90201000/GCST90200065/GCST90200065_buildGRCh38.tsv.gz
GCST90200066	Gamma-tocopherol/beta-tocopherol levels	8231	http://ftp.ebi.ac.uk/pub/databases/gwas/summary_statistics/GCST90200001-GCST90201000/GCST90200066/GCST90200066_buildGRCh38.tsv.gz
GCST90200067	1-stearoyl-2-linoleoyl-GPI (18:0/18:2) levels	8113	http://ftp.ebi.ac.uk/pub/databases/gwas/summary_statistics/GCST90200001-GCST90201000/GCST90200067/GCST90200067_buildGRCh38.tsv.gz
GCST90200068	1,2-dilinoleoyl-GPE (18:2/18:2) levels	6804	http://ftp.ebi.ac.uk/pub/databases/gwas/summary_statistics/GCST90200001-GCST90201000/GCST90200068/GCST90200068_buildGRCh38.tsv.gz
GCST90200069	Phenylacetylglutamate levels	6227	http://ftp.ebi.ac.uk/pub/databases/gwas/summary_statistics/GCST90200001-GCST90201000/GCST90200069/GCST90200069_buildGRCh38.tsv.gz
GCST90200070	1-(1-enyl-palmitoyl)-2-palmitoleoyl-GPC (P-16:0/16:1) levels	8083	http://ftp.ebi.ac.uk/pub/databases/gwas/summary_statistics/GCST90200001-GCST90201000/GCST90200070/GCST90200070_buildGRCh38.tsv.gz
GCST90200071	Palmitoylcholine levels	8209	http://ftp.ebi.ac.uk/pub/databases/gwas/summary_statistics/GCST90200001-GCST90201000/GCST90200071/GCST90200071_buildGRCh38.tsv.gz
GCST90200072	Thioproline levels	8226	http://ftp.ebi.ac.uk/pub/databases/gwas/summary_statistics/GCST90200001-GCST90201000/GCST90200072/GCST90200072_buildGRCh38.tsv.gz
GCST90200073	1-linoleoyl-2-arachidonoyl-GPC (18:2/20:4n6) levels	8063	http://ftp.ebi.ac.uk/pub/databases/gwas/summary_statistics/GCST90200001-GCST90201000/GCST90200073/GCST90200073_buildGRCh38.tsv.gz
GCST90200074	1-linoleoyl-GPG (18:2) levels	8115	http://ftp.ebi.ac.uk/pub/databases/gwas/summary_statistics/GCST90200001-GCST90201000/GCST90200074/GCST90200074_buildGRCh38.tsv.gz
GCST90200075	1-(1-enyl-palmitoyl)-2-linoleoyl-GPE (p-16:0/18:2) levels	8254	http://ftp.ebi.ac.uk/pub/databases/gwas/summary_statistics/GCST90200001-GCST90201000/GCST90200075/GCST90200075_buildGRCh38.tsv.gz
GCST90200076	1-(1-enyl-stearoyl)-2-linoleoyl-GPE (p-18:0/18:2) levels	8261	http://ftp.ebi.ac.uk/pub/databases/gwas/summary_statistics/GCST90200001-GCST90201000/GCST90200076/GCST90200076_buildGRCh38.tsv.gz
GCST90200077	1-stearoyl-2-oleoyl-GPI (18:0/18:1) levels	8111	http://ftp.ebi.ac.uk/pub/databases/gwas/summary_statistics/GCST90200001-GCST90201000/GCST90200077/GCST90200077_buildGRCh38.tsv.gz
GCST90200078	1-myristoyl-2-arachidonoyl-GPC (14:0/20:4) levels	8264	http://ftp.ebi.ac.uk/pub/databases/gwas/summary_statistics/GCST90200001-GCST90201000/GCST90200078/GCST90200078_buildGRCh38.tsv.gz
GCST90200079	1-oleoyl-2-arachidonoyl-GPE (18:1/20:4) levels	8121	http://ftp.ebi.ac.uk/pub/databases/gwas/summary_statistics/GCST90200001-GCST90201000/GCST90200079/GCST90200079_buildGRCh38.tsv.gz
GCST90200080	1-palmitoyl-2-oleoyl-GPI (16:0/18:1) levels	8123	http://ftp.ebi.ac.uk/pub/databases/gwas/summary_statistics/GCST90200001-GCST90201000/GCST90200080/GCST90200080_buildGRCh38.tsv.gz
GCST90200081	1-oleoyl-2-docosahexaenoyl-GPC (18:1/22:6) levels	8267	http://ftp.ebi.ac.uk/pub/databases/gwas/summary_statistics/GCST90200001-GCST90201000/GCST90200081/GCST90200081_buildGRCh38.tsv.gz
GCST90200082	1-oleoyl-2-linoleoyl-GPE (18:1/18:2) levels	8205	http://ftp.ebi.ac.uk/pub/databases/gwas/summary_statistics/GCST90200001-GCST90201000/GCST90200082/GCST90200082_buildGRCh38.tsv.gz
GCST90200083	1-(1-enyl-palmitoyl)-2-palmitoyl-GPC (P-16:0/16:0) levels	8266	http://ftp.ebi.ac.uk/pub/databases/gwas/summary_statistics/GCST90200001-GCST90201000/GCST90200083/GCST90200083_buildGRCh38.tsv.gz
GCST90200084	Oleoylcholine levels	8120	http://ftp.ebi.ac.uk/pub/databases/gwas/summary_statistics/GCST90200001-GCST90201000/GCST90200084/GCST90200084_buildGRCh38.tsv.gz
GCST90200085	Glycosyl-N-palmitoyl-sphingosine (d18:1/16:0) levels	8245	http://ftp.ebi.ac.uk/pub/databases/gwas/summary_statistics/GCST90200001-GCST90201000/GCST90200085/GCST90200085_buildGRCh38.tsv.gz
GCST90200086	Arachidonoylcholine levels	8170	http://ftp.ebi.ac.uk/pub/databases/gwas/summary_statistics/GCST90200001-GCST90201000/GCST90200086/GCST90200086_buildGRCh38.tsv.gz
GCST90200087	2-methylserine levels	7722	http://ftp.ebi.ac.uk/pub/databases/gwas/summary_statistics/GCST90200001-GCST90201000/GCST90200087/GCST90200087_buildGRCh38.tsv.gz
GCST90200088	(S)-3-hydroxybutyrylcarnitine levels	8249	http://ftp.ebi.ac.uk/pub/databases/gwas/summary_statistics/GCST90200001-GCST90201000/GCST90200088/GCST90200088_buildGRCh38.tsv.gz
GCST90200089	Methylsuccinoylcarnitine levels	8004	http://ftp.ebi.ac.uk/pub/databases/gwas/summary_statistics/GCST90200001-GCST90201000/GCST90200089/GCST90200089_buildGRCh38.tsv.gz
GCST90200090	Dihomo-linolenoyl-choline levels	6954	http://ftp.ebi.ac.uk/pub/databases/gwas/summary_statistics/GCST90200001-GCST90201000/GCST90200090/GCST90200090_buildGRCh38.tsv.gz
GCST90200091	Docosahexaenoylcholine levels	7440	http://ftp.ebi.ac.uk/pub/databases/gwas/summary_statistics/GCST90200001-GCST90201000/GCST90200091/GCST90200091_buildGRCh38.tsv.gz
GCST90200092	Glycocholate glucuronide (1) levels	4381	http://ftp.ebi.ac.uk/pub/databases/gwas/summary_statistics/GCST90200001-GCST90201000/GCST90200092/GCST90200092_buildGRCh38.tsv.gz
GCST90200093	Caffeic acid sulfate levels	7798	http://ftp.ebi.ac.uk/pub/databases/gwas/summary_statistics/GCST90200001-GCST90201000/GCST90200093/GCST90200093_buildGRCh38.tsv.gz
GCST90200094	Ascorbic acid 2-sulfate levels	8089	http://ftp.ebi.ac.uk/pub/databases/gwas/summary_statistics/GCST90200001-GCST90201000/GCST90200094/GCST90200094_buildGRCh38.tsv.gz
GCST90200095	1-linoleoyl-2-linolenoyl-GPC (18:2/18:3) levels	8188	http://ftp.ebi.ac.uk/pub/databases/gwas/summary_statistics/GCST90200001-GCST90201000/GCST90200095/GCST90200095_buildGRCh38.tsv.gz
GCST90200096	Catechol glucuronide levels	4698	http://ftp.ebi.ac.uk/pub/databases/gwas/summary_statistics/GCST90200001-GCST90201000/GCST90200096/GCST90200096_buildGRCh38.tsv.gz
GCST90200097	Furaneol sulfate levels	5882	http://ftp.ebi.ac.uk/pub/databases/gwas/summary_statistics/GCST90200001-GCST90201000/GCST90200097/GCST90200097_buildGRCh38.tsv.gz
GCST90200098	Ceramide (d18:1/24:1) levels	8265	http://ftp.ebi.ac.uk/pub/databases/gwas/summary_statistics/GCST90200001-GCST90201000/GCST90200098/GCST90200098_buildGRCh38.tsv.gz
GCST90200099	N-oleoylserine levels	7591	http://ftp.ebi.ac.uk/pub/databases/gwas/summary_statistics/GCST90200001-GCST90201000/GCST90200099/GCST90200099_buildGRCh38.tsv.gz
GCST90200100	Perfluorooctanesulfonate (PFOS) levels	8218	http://ftp.ebi.ac.uk/pub/databases/gwas/summary_statistics/GCST90200001-GCST90201000/GCST90200100/GCST90200100_buildGRCh38.tsv.gz
GCST90200101	Pimeloylcarnitine/3-methyladipoylcarnitine (C7-DC) levels	7837	http://ftp.ebi.ac.uk/pub/databases/gwas/summary_statistics/GCST90200001-GCST90201000/GCST90200101/GCST90200101_buildGRCh38.tsv.gz
GCST90200102	1-palmitoleoyl-2-linolenoyl-GPC (16:1/18:3) levels	7540	http://ftp.ebi.ac.uk/pub/databases/gwas/summary_statistics/GCST90200001-GCST90201000/GCST90200102/GCST90200102_buildGRCh38.tsv.gz
GCST90200103	Linoleoyl-arachidonoyl-glycerol (18:2/20:4) [1] levels	7731	http://ftp.ebi.ac.uk/pub/databases/gwas/summary_statistics/GCST90200001-GCST90201000/GCST90200103/GCST90200103_buildGRCh38.tsv.gz
GCST90200104	Hexadecadienoate (16:2n6) levels	8274	http://ftp.ebi.ac.uk/pub/databases/gwas/summary_statistics/GCST90200001-GCST90201000/GCST90200104/GCST90200104_buildGRCh38.tsv.gz
GCST90200105	Glycosyl-N-behenoyl-sphingadienine (d18:2/22:0) levels	8232	http://ftp.ebi.ac.uk/pub/databases/gwas/summary_statistics/GCST90200001-GCST90201000/GCST90200105/GCST90200105_buildGRCh38.tsv.gz
GCST90200106	4-hydroxyphenylacetylglutamine levels	7752	http://ftp.ebi.ac.uk/pub/databases/gwas/summary_statistics/GCST90200001-GCST90201000/GCST90200106/GCST90200106_buildGRCh38.tsv.gz
GCST90200107	Gamma-glutamyl-alpha-lysine levels	8250	http://ftp.ebi.ac.uk/pub/databases/gwas/summary_statistics/GCST90200001-GCST90201000/GCST90200107/GCST90200107_buildGRCh38.tsv.gz
GCST90200108	N-palmitoyl-sphingadienine (d18:2/16:0) levels	7805	http://ftp.ebi.ac.uk/pub/databases/gwas/summary_statistics/GCST90200001-GCST90201000/GCST90200108/GCST90200108_buildGRCh38.tsv.gz
GCST90200109	Linoleoyl-arachidonoyl-glycerol (18:2/20:4) [2] levels	7744	http://ftp.ebi.ac.uk/pub/databases/gwas/summary_statistics/GCST90200001-GCST90201000/GCST90200109/GCST90200109_buildGRCh38.tsv.gz
GCST90200110	Palmitoleoylcarnitine (C16:1) levels	8263	http://ftp.ebi.ac.uk/pub/databases/gwas/summary_statistics/GCST90200001-GCST90201000/GCST90200110/GCST90200110_buildGRCh38.tsv.gz
GCST90200111	N-stearoyl-sphingadienine (d18:2/18:0) levels	7229	http://ftp.ebi.ac.uk/pub/databases/gwas/summary_statistics/GCST90200001-GCST90201000/GCST90200111/GCST90200111_buildGRCh38.tsv.gz
GCST90200112	2,3-dihydroxy-2-methylbutyrate levels	8018	http://ftp.ebi.ac.uk/pub/databases/gwas/summary_statistics/GCST90200001-GCST90201000/GCST90200112/GCST90200112_buildGRCh38.tsv.gz
GCST90200113	Stearoylcholine levels	7140	http://ftp.ebi.ac.uk/pub/databases/gwas/summary_statistics/GCST90200001-GCST90201000/GCST90200113/GCST90200113_buildGRCh38.tsv.gz
GCST90200114	Glycosyl-N-tricosanoyl-sphingadienine (d18:2/23:0) levels	7274	http://ftp.ebi.ac.uk/pub/databases/gwas/summary_statistics/GCST90200001-GCST90201000/GCST90200114/GCST90200114_buildGRCh38.tsv.gz
GCST90200115	N-palmitoyl-heptadecasphingosine (d17:1/16:0) levels	7141	http://ftp.ebi.ac.uk/pub/databases/gwas/summary_statistics/GCST90200001-GCST90201000/GCST90200115/GCST90200115_buildGRCh38.tsv.gz
GCST90200116	Ceramide (d18:1/14:0, d16:1/16:0) levels	7270	http://ftp.ebi.ac.uk/pub/databases/gwas/summary_statistics/GCST90200001-GCST90201000/GCST90200116/GCST90200116_buildGRCh38.tsv.gz
GCST90200117	Glycosyl-N-(2-hydroxynervonoyl)-sphingosine (d18:1/24:1(2OH)) levels	8012	http://ftp.ebi.ac.uk/pub/databases/gwas/summary_statistics/GCST90200001-GCST90201000/GCST90200117/GCST90200117_buildGRCh38.tsv.gz
GCST90200118	Glycosyl ceramide (d18:2/24:1, d18:1/24:2) levels	8251	http://ftp.ebi.ac.uk/pub/databases/gwas/summary_statistics/GCST90200001-GCST90201000/GCST90200118/GCST90200118_buildGRCh38.tsv.gz
GCST90200119	Glycosyl ceramide (d18:1/23:1, d17:1/24:1) levels	5309	http://ftp.ebi.ac.uk/pub/databases/gwas/summary_statistics/GCST90200001-GCST90201000/GCST90200119/GCST90200119_buildGRCh38.tsv.gz
GCST90200120	Sphingadienine levels	4533	http://ftp.ebi.ac.uk/pub/databases/gwas/summary_statistics/GCST90200001-GCST90201000/GCST90200120/GCST90200120_buildGRCh38.tsv.gz
GCST90200121	Ceramide (d18:1/17:0, d17:1/18:0) levels	6073	http://ftp.ebi.ac.uk/pub/databases/gwas/summary_statistics/GCST90200001-GCST90201000/GCST90200121/GCST90200121_buildGRCh38.tsv.gz
GCST90200122	Nisinate (24:6n3) levels	4765	http://ftp.ebi.ac.uk/pub/databases/gwas/summary_statistics/GCST90200001-GCST90201000/GCST90200122/GCST90200122_buildGRCh38.tsv.gz
GCST90200123	Sphingomyelin (d18:0/20:0, d16:0/22:0) levels	8277	http://ftp.ebi.ac.uk/pub/databases/gwas/summary_statistics/GCST90200001-GCST90201000/GCST90200123/GCST90200123_buildGRCh38.tsv.gz
GCST90200124	Sphingomyelin (d18:2/24:2) levels	8140	http://ftp.ebi.ac.uk/pub/databases/gwas/summary_statistics/GCST90200001-GCST90201000/GCST90200124/GCST90200124_buildGRCh38.tsv.gz
GCST90200125	Sphingomyelin (d17:2/16:0, d18:2/15:0) levels	8264	http://ftp.ebi.ac.uk/pub/databases/gwas/summary_statistics/GCST90200001-GCST90201000/GCST90200125/GCST90200125_buildGRCh38.tsv.gz
GCST90200126	Sphingomyelin (d18:2/23:1) levels	8267	http://ftp.ebi.ac.uk/pub/databases/gwas/summary_statistics/GCST90200001-GCST90201000/GCST90200126/GCST90200126_buildGRCh38.tsv.gz
GCST90200127	Behenoylcarnitine (C22) levels	7368	http://ftp.ebi.ac.uk/pub/databases/gwas/summary_statistics/GCST90200001-GCST90201000/GCST90200127/GCST90200127_buildGRCh38.tsv.gz
GCST90200128	Sphingomyelin (d18:2/18:1) levels	8253	http://ftp.ebi.ac.uk/pub/databases/gwas/summary_statistics/GCST90200001-GCST90201000/GCST90200128/GCST90200128_buildGRCh38.tsv.gz
GCST90200129	Sphingomyelin (d18:2/21:0, d16:2/23:0) levels	8260	http://ftp.ebi.ac.uk/pub/databases/gwas/summary_statistics/GCST90200001-GCST90201000/GCST90200129/GCST90200129_buildGRCh38.tsv.gz
GCST90200130	Linoleoylcholine levels	8193	http://ftp.ebi.ac.uk/pub/databases/gwas/summary_statistics/GCST90200001-GCST90201000/GCST90200130/GCST90200130_buildGRCh38.tsv.gz
GCST90200131	Sphingomyelin (d18:1/19:0, d19:1/18:0) levels	8256	http://ftp.ebi.ac.uk/pub/databases/gwas/summary_statistics/GCST90200001-GCST90201000/GCST90200131/GCST90200131_buildGRCh38.tsv.gz
GCST90200132	Linolenoylcarnitine (C18:3) levels	8195	http://ftp.ebi.ac.uk/pub/databases/gwas/summary_statistics/GCST90200001-GCST90201000/GCST90200132/GCST90200132_buildGRCh38.tsv.gz
GCST90200133	Heneicosapentaenoate (21:5n3) levels	4827	http://ftp.ebi.ac.uk/pub/databases/gwas/summary_statistics/GCST90200001-GCST90201000/GCST90200133/GCST90200133_buildGRCh38.tsv.gz
GCST90200134	Sphingomyelin (d18:1/25:0, d19:0/24:1, d20:1/23:0, d19:1/24:0) levels	8126	http://ftp.ebi.ac.uk/pub/databases/gwas/summary_statistics/GCST90200001-GCST90201000/GCST90200134/GCST90200134_buildGRCh38.tsv.gz
GCST90200135	Arachidoylcarnitine (C20) levels	7682	http://ftp.ebi.ac.uk/pub/databases/gwas/summary_statistics/GCST90200001-GCST90201000/GCST90200135/GCST90200135_buildGRCh38.tsv.gz
GCST90200136	Cerotoylcarnitine (C26) levels	8266	http://ftp.ebi.ac.uk/pub/databases/gwas/summary_statistics/GCST90200001-GCST90201000/GCST90200136/GCST90200136_buildGRCh38.tsv.gz
GCST90200137	Lignoceroylcarnitine (C24) levels	8238	http://ftp.ebi.ac.uk/pub/databases/gwas/summary_statistics/GCST90200001-GCST90201000/GCST90200137/GCST90200137_buildGRCh38.tsv.gz
GCST90200138	Docosatrienoate (22:3n6) levels	5398	http://ftp.ebi.ac.uk/pub/databases/gwas/summary_statistics/GCST90200001-GCST90201000/GCST90200138/GCST90200138_buildGRCh38.tsv.gz
GCST90200139	Dihomo-linolenoylcarnitine (C20:3n3 or 6) levels	8092	http://ftp.ebi.ac.uk/pub/databases/gwas/summary_statistics/GCST90200001-GCST90201000/GCST90200139/GCST90200139_buildGRCh38.tsv.gz
GCST90200140	Carotene diol (2) levels	8196	http://ftp.ebi.ac.uk/pub/databases/gwas/summary_statistics/GCST90200001-GCST90201000/GCST90200140/GCST90200140_buildGRCh38.tsv.gz
GCST90200141	Ethyl alpha-glucopyranoside levels	6620	http://ftp.ebi.ac.uk/pub/databases/gwas/summary_statistics/GCST90200001-GCST90201000/GCST90200141/GCST90200141_buildGRCh38.tsv.gz
GCST90200142	Carotene diol (1) levels	8256	http://ftp.ebi.ac.uk/pub/databases/gwas/summary_statistics/GCST90200001-GCST90201000/GCST90200142/GCST90200142_buildGRCh38.tsv.gz
GCST90200143	Nervonoylcarnitine (C24:1) levels	7880	http://ftp.ebi.ac.uk/pub/databases/gwas/summary_statistics/GCST90200001-GCST90201000/GCST90200143/GCST90200143_buildGRCh38.tsv.gz
GCST90200144	Dihomo-linoleoylcarnitine (C20:2) levels	7887	http://ftp.ebi.ac.uk/pub/databases/gwas/summary_statistics/GCST90200001-GCST90201000/GCST90200144/GCST90200144_buildGRCh38.tsv.gz
GCST90200145	Glycosyl ceramide (d18:1/20:0, d16:1/22:0) levels	8259	http://ftp.ebi.ac.uk/pub/databases/gwas/summary_statistics/GCST90200001-GCST90201000/GCST90200145/GCST90200145_buildGRCh38.tsv.gz
GCST90200146	Docosahexaenoylcarnitine (C22:6) levels	6287	http://ftp.ebi.ac.uk/pub/databases/gwas/summary_statistics/GCST90200001-GCST90201000/GCST90200146/GCST90200146_buildGRCh38.tsv.gz
GCST90200147	N,N,N-trimethyl-5-aminovalerate levels	8214	http://ftp.ebi.ac.uk/pub/databases/gwas/summary_statistics/GCST90200001-GCST90201000/GCST90200147/GCST90200147_buildGRCh38.tsv.gz
GCST90200148	Eicosenoylcarnitine (C20:1) levels	8145	http://ftp.ebi.ac.uk/pub/databases/gwas/summary_statistics/GCST90200001-GCST90201000/GCST90200148/GCST90200148_buildGRCh38.tsv.gz
GCST90200149	Ximenoylcarnitine (C26:1) levels	8260	http://ftp.ebi.ac.uk/pub/databases/gwas/summary_statistics/GCST90200001-GCST90201000/GCST90200149/GCST90200149_buildGRCh38.tsv.gz
GCST90200150	Arachidonoylcarnitine (C20:4) levels	8202	http://ftp.ebi.ac.uk/pub/databases/gwas/summary_statistics/GCST90200001-GCST90201000/GCST90200150/GCST90200150_buildGRCh38.tsv.gz
GCST90200151	5-dodecenoylcarnitine (C12:1) levels	7899	http://ftp.ebi.ac.uk/pub/databases/gwas/summary_statistics/GCST90200001-GCST90201000/GCST90200151/GCST90200151_buildGRCh38.tsv.gz
GCST90200152	2-butenoylglycine levels	6253	http://ftp.ebi.ac.uk/pub/databases/gwas/summary_statistics/GCST90200001-GCST90201000/GCST90200152/GCST90200152_buildGRCh38.tsv.gz
GCST90200153	(N(1) + N(8))-acetylspermidine levels	8219	http://ftp.ebi.ac.uk/pub/databases/gwas/summary_statistics/GCST90200001-GCST90201000/GCST90200153/GCST90200153_buildGRCh38.tsv.gz
GCST90200154	Hydroxy-cmpf levels	8254	http://ftp.ebi.ac.uk/pub/databases/gwas/summary_statistics/GCST90200001-GCST90201000/GCST90200154/GCST90200154_buildGRCh38.tsv.gz
GCST90200155	2-furoylcarnitine levels	6448	http://ftp.ebi.ac.uk/pub/databases/gwas/summary_statistics/GCST90200001-GCST90201000/GCST90200155/GCST90200155_buildGRCh38.tsv.gz
GCST90200156	Cortolone glucuronide (1) levels	8152	http://ftp.ebi.ac.uk/pub/databases/gwas/summary_statistics/GCST90200001-GCST90201000/GCST90200156/GCST90200156_buildGRCh38.tsv.gz
GCST90200157	Carotene diol (3) levels	7650	http://ftp.ebi.ac.uk/pub/databases/gwas/summary_statistics/GCST90200001-GCST90201000/GCST90200157/GCST90200157_buildGRCh38.tsv.gz
GCST90200158	3-hydroxyoleoylcarnitine levels	7532	http://ftp.ebi.ac.uk/pub/databases/gwas/summary_statistics/GCST90200001-GCST90201000/GCST90200158/GCST90200158_buildGRCh38.tsv.gz
GCST90200159	Dodecenedioate (C12:1-DC) levels	8217	http://ftp.ebi.ac.uk/pub/databases/gwas/summary_statistics/GCST90200001-GCST90201000/GCST90200159/GCST90200159_buildGRCh38.tsv.gz
GCST90200160	Trans-2-hexenoylglycine levels	6545	http://ftp.ebi.ac.uk/pub/databases/gwas/summary_statistics/GCST90200001-GCST90201000/GCST90200160/GCST90200160_buildGRCh38.tsv.gz
GCST90200161	2-hydroxyarachidate levels	8170	http://ftp.ebi.ac.uk/pub/databases/gwas/summary_statistics/GCST90200001-GCST90201000/GCST90200161/GCST90200161_buildGRCh38.tsv.gz
GCST90200162	3-hydroxyphenylacetoylglutamine levels	5371	http://ftp.ebi.ac.uk/pub/databases/gwas/summary_statistics/GCST90200001-GCST90201000/GCST90200162/GCST90200162_buildGRCh38.tsv.gz
GCST90200163	Heptenedioate (C7:1-DC) levels	8128	http://ftp.ebi.ac.uk/pub/databases/gwas/summary_statistics/GCST90200001-GCST90201000/GCST90200163/GCST90200163_buildGRCh38.tsv.gz
GCST90200164	Hexadecenedioate (C16:1-DC) levels	8248	http://ftp.ebi.ac.uk/pub/databases/gwas/summary_statistics/GCST90200001-GCST90201000/GCST90200164/GCST90200164_buildGRCh38.tsv.gz
GCST90200165	Octadecenedioate (C18:1-DC) levels	8267	http://ftp.ebi.ac.uk/pub/databases/gwas/summary_statistics/GCST90200001-GCST90201000/GCST90200165/GCST90200165_buildGRCh38.tsv.gz
GCST90200166	Dihydroferulic acid sulfate levels	5188	http://ftp.ebi.ac.uk/pub/databases/gwas/summary_statistics/GCST90200001-GCST90201000/GCST90200166/GCST90200166_buildGRCh38.tsv.gz
GCST90200167	Glutamine conjugate of C7H12O2 levels	7881	http://ftp.ebi.ac.uk/pub/databases/gwas/summary_statistics/GCST90200001-GCST90201000/GCST90200167/GCST90200167_buildGRCh38.tsv.gz
GCST90200168	Hydroxyasparagine levels	8206	http://ftp.ebi.ac.uk/pub/databases/gwas/summary_statistics/GCST90200001-GCST90201000/GCST90200168/GCST90200168_buildGRCh38.tsv.gz
GCST90200169	Sphingomyelin (d17:1/14:0, d16:1/15:0) levels	8267	http://ftp.ebi.ac.uk/pub/databases/gwas/summary_statistics/GCST90200001-GCST90201000/GCST90200169/GCST90200169_buildGRCh38.tsv.gz
GCST90200170	Octadecadienedioate (C18:2-DC) levels	8231	http://ftp.ebi.ac.uk/pub/databases/gwas/summary_statistics/GCST90200001-GCST90201000/GCST90200170/GCST90200170_buildGRCh38.tsv.gz
GCST90200171	Perfluorooctanoate (PFOA) levels	8199	http://ftp.ebi.ac.uk/pub/databases/gwas/summary_statistics/GCST90200001-GCST90201000/GCST90200171/GCST90200171_buildGRCh38.tsv.gz
GCST90200172	3-carboxy-4-methyl-5-pentyl-2-furanpropionate (3-CMPFP) levels	8234	http://ftp.ebi.ac.uk/pub/databases/gwas/summary_statistics/GCST90200001-GCST90201000/GCST90200172/GCST90200172_buildGRCh38.tsv.gz
GCST90200173	Glutamine conjugate of C6H10O2 (2) levels	8233	http://ftp.ebi.ac.uk/pub/databases/gwas/summary_statistics/GCST90200001-GCST90201000/GCST90200173/GCST90200173_buildGRCh38.tsv.gz
GCST90200174	3-hydroxybutyroylglycine levels	8171	http://ftp.ebi.ac.uk/pub/databases/gwas/summary_statistics/GCST90200001-GCST90201000/GCST90200174/GCST90200174_buildGRCh38.tsv.gz
GCST90200175	Glycine conjugate of C10H14O2 (1) levels	8128	http://ftp.ebi.ac.uk/pub/databases/gwas/summary_statistics/GCST90200001-GCST90201000/GCST90200175/GCST90200175_buildGRCh38.tsv.gz
GCST90200176	Glutamine conjugate of C6H10O2 (1) levels	7980	http://ftp.ebi.ac.uk/pub/databases/gwas/summary_statistics/GCST90200001-GCST90201000/GCST90200176/GCST90200176_buildGRCh38.tsv.gz
GCST90200177	N-methylhydroxyproline levels	6902	http://ftp.ebi.ac.uk/pub/databases/gwas/summary_statistics/GCST90200001-GCST90201000/GCST90200177/GCST90200177_buildGRCh38.tsv.gz
GCST90200178	Glucuronide of C10H18O2 (7) levels	6090	http://ftp.ebi.ac.uk/pub/databases/gwas/summary_statistics/GCST90200001-GCST90201000/GCST90200178/GCST90200178_buildGRCh38.tsv.gz
GCST90200179	Glyco-beta-muricholate levels	7206	http://ftp.ebi.ac.uk/pub/databases/gwas/summary_statistics/GCST90200001-GCST90201000/GCST90200179/GCST90200179_buildGRCh38.tsv.gz
GCST90200180	Glucuronide of C12H22O4 (1) levels	5831	http://ftp.ebi.ac.uk/pub/databases/gwas/summary_statistics/GCST90200001-GCST90201000/GCST90200180/GCST90200180_buildGRCh38.tsv.gz
GCST90200181	N,n,n-trimethyl-alanylproline betaine (tmap) levels	8220	http://ftp.ebi.ac.uk/pub/databases/gwas/summary_statistics/GCST90200001-GCST90201000/GCST90200181/GCST90200181_buildGRCh38.tsv.gz
GCST90200182	Glycine conjugate of C10H12O2 levels	6177	http://ftp.ebi.ac.uk/pub/databases/gwas/summary_statistics/GCST90200001-GCST90201000/GCST90200182/GCST90200182_buildGRCh38.tsv.gz
GCST90200183	N-acetyl-2-aminooctanoate levels	8253	http://ftp.ebi.ac.uk/pub/databases/gwas/summary_statistics/GCST90200001-GCST90201000/GCST90200183/GCST90200183_buildGRCh38.tsv.gz
GCST90200184	3-formylindole levels	8256	http://ftp.ebi.ac.uk/pub/databases/gwas/summary_statistics/GCST90200001-GCST90201000/GCST90200184/GCST90200184_buildGRCh38.tsv.gz
GCST90200185	Gamma-glutamylcitrulline levels	8163	http://ftp.ebi.ac.uk/pub/databases/gwas/summary_statistics/GCST90200001-GCST90201000/GCST90200185/GCST90200185_buildGRCh38.tsv.gz
GCST90200186	8-methoxykynurenate levels	6938	http://ftp.ebi.ac.uk/pub/databases/gwas/summary_statistics/GCST90200001-GCST90201000/GCST90200186/GCST90200186_buildGRCh38.tsv.gz
GCST90200187	Tetradecadienoate (14:2) levels	8255	http://ftp.ebi.ac.uk/pub/databases/gwas/summary_statistics/GCST90200001-GCST90201000/GCST90200187/GCST90200187_buildGRCh38.tsv.gz
GCST90200188	3-amino-2-piperidone levels	8237	http://ftp.ebi.ac.uk/pub/databases/gwas/summary_statistics/GCST90200001-GCST90201000/GCST90200188/GCST90200188_buildGRCh38.tsv.gz
GCST90200189	Glucuronide of piperine metabolite C17H21NO3 (3) levels	6512	http://ftp.ebi.ac.uk/pub/databases/gwas/summary_statistics/GCST90200001-GCST90201000/GCST90200189/GCST90200189_buildGRCh38.tsv.gz
GCST90200190	Dodecadienoate (12:2) levels	8244	http://ftp.ebi.ac.uk/pub/databases/gwas/summary_statistics/GCST90200001-GCST90201000/GCST90200190/GCST90200190_buildGRCh38.tsv.gz
GCST90200191	N-lactoyl tyrosine levels	6389	http://ftp.ebi.ac.uk/pub/databases/gwas/summary_statistics/GCST90200001-GCST90201000/GCST90200191/GCST90200191_buildGRCh38.tsv.gz
GCST90200192	N,N-dimethylalanine levels	8219	http://ftp.ebi.ac.uk/pub/databases/gwas/summary_statistics/GCST90200001-GCST90201000/GCST90200192/GCST90200192_buildGRCh38.tsv.gz
GCST90200193	Ethyl beta-glucopyranoside levels	8152	http://ftp.ebi.ac.uk/pub/databases/gwas/summary_statistics/GCST90200001-GCST90201000/GCST90200193/GCST90200193_buildGRCh38.tsv.gz
GCST90200194	N-lactoyl phenylalanine levels	8223	http://ftp.ebi.ac.uk/pub/databases/gwas/summary_statistics/GCST90200001-GCST90201000/GCST90200194/GCST90200194_buildGRCh38.tsv.gz
GCST90200195	N-acetyl-isoputreanine levels	8236	http://ftp.ebi.ac.uk/pub/databases/gwas/summary_statistics/GCST90200001-GCST90201000/GCST90200195/GCST90200195_buildGRCh38.tsv.gz
GCST90200196	2,2'-Methylenebis(6-tert-butyl-p-cresol) levels	7397	http://ftp.ebi.ac.uk/pub/databases/gwas/summary_statistics/GCST90200001-GCST90201000/GCST90200196/GCST90200196_buildGRCh38.tsv.gz
GCST90200197	N-lactoyl isoleucine levels	7526	http://ftp.ebi.ac.uk/pub/databases/gwas/summary_statistics/GCST90200001-GCST90201000/GCST90200197/GCST90200197_buildGRCh38.tsv.gz
GCST90200198	2-hydroxysebacate levels	7865	http://ftp.ebi.ac.uk/pub/databases/gwas/summary_statistics/GCST90200001-GCST90201000/GCST90200198/GCST90200198_buildGRCh38.tsv.gz
GCST90200199	Ascorbic acid 3-sulfate levels	8186	http://ftp.ebi.ac.uk/pub/databases/gwas/summary_statistics/GCST90200001-GCST90201000/GCST90200199/GCST90200199_buildGRCh38.tsv.gz
GCST90200200	N-lactoyl valine levels	8133	http://ftp.ebi.ac.uk/pub/databases/gwas/summary_statistics/GCST90200001-GCST90201000/GCST90200200/GCST90200200_buildGRCh38.tsv.gz
GCST90200201	6-bromotryptophan levels	8214	http://ftp.ebi.ac.uk/pub/databases/gwas/summary_statistics/GCST90200001-GCST90201000/GCST90200201/GCST90200201_buildGRCh38.tsv.gz
GCST90200202	Delta-CEHC levels	6233	http://ftp.ebi.ac.uk/pub/databases/gwas/summary_statistics/GCST90200001-GCST90201000/GCST90200202/GCST90200202_buildGRCh38.tsv.gz
GCST90200203	Indoleacetoylcarnitine levels	7777	http://ftp.ebi.ac.uk/pub/databases/gwas/summary_statistics/GCST90200001-GCST90201000/GCST90200203/GCST90200203_buildGRCh38.tsv.gz
GCST90200204	N-acetyl leucine levels	7646	http://ftp.ebi.ac.uk/pub/databases/gwas/summary_statistics/GCST90200001-GCST90201000/GCST90200204/GCST90200204_buildGRCh38.tsv.gz
GCST90200205	3-indoleglyoxylic acid levels	7848	http://ftp.ebi.ac.uk/pub/databases/gwas/summary_statistics/GCST90200001-GCST90201000/GCST90200205/GCST90200205_buildGRCh38.tsv.gz
GCST90200206	Sulfate of piperine metabolite C18H21NO3 (1) levels	7021	http://ftp.ebi.ac.uk/pub/databases/gwas/summary_statistics/GCST90200001-GCST90201000/GCST90200206/GCST90200206_buildGRCh38.tsv.gz
GCST90200207	Methyl vanillate sulfate levels	4303	http://ftp.ebi.ac.uk/pub/databases/gwas/summary_statistics/GCST90200001-GCST90201000/GCST90200207/GCST90200207_buildGRCh38.tsv.gz
GCST90200208	Glucuronide of piperine metabolite C17H21NO3 (4) levels	7833	http://ftp.ebi.ac.uk/pub/databases/gwas/summary_statistics/GCST90200001-GCST90201000/GCST90200208/GCST90200208_buildGRCh38.tsv.gz
GCST90200209	Sulfate of piperine metabolite C16H19NO3 (3) levels	7705	http://ftp.ebi.ac.uk/pub/databases/gwas/summary_statistics/GCST90200001-GCST90201000/GCST90200209/GCST90200209_buildGRCh38.tsv.gz
GCST90200210	Sulfate of piperine metabolite C16H19NO3 (2) levels	7950	http://ftp.ebi.ac.uk/pub/databases/gwas/summary_statistics/GCST90200001-GCST90201000/GCST90200210/GCST90200210_buildGRCh38.tsv.gz
GCST90200211	3-hydroxypyridine glucuronide levels	5882	http://ftp.ebi.ac.uk/pub/databases/gwas/summary_statistics/GCST90200001-GCST90201000/GCST90200211/GCST90200211_buildGRCh38.tsv.gz
GCST90200212	Glucuronide of piperine metabolite C17H21NO3 (5) levels	6582	http://ftp.ebi.ac.uk/pub/databases/gwas/summary_statistics/GCST90200001-GCST90201000/GCST90200212/GCST90200212_buildGRCh38.tsv.gz
GCST90200213	2-naphthol sulfate levels	7673	http://ftp.ebi.ac.uk/pub/databases/gwas/summary_statistics/GCST90200001-GCST90201000/GCST90200213/GCST90200213_buildGRCh38.tsv.gz
GCST90200214	11beta-hydroxyandrosterone glucuronide levels	8081	http://ftp.ebi.ac.uk/pub/databases/gwas/summary_statistics/GCST90200001-GCST90201000/GCST90200214/GCST90200214_buildGRCh38.tsv.gz
GCST90200215	4-ethylcatechol sulfate levels	8222	http://ftp.ebi.ac.uk/pub/databases/gwas/summary_statistics/GCST90200001-GCST90201000/GCST90200215/GCST90200215_buildGRCh38.tsv.gz
GCST90200216	Sulfate of piperine metabolite C18H21NO3 (3) levels	7006	http://ftp.ebi.ac.uk/pub/databases/gwas/summary_statistics/GCST90200001-GCST90201000/GCST90200216/GCST90200216_buildGRCh38.tsv.gz
GCST90200217	(2,4 or 2,5)-dimethylphenol sulfate levels	5189	http://ftp.ebi.ac.uk/pub/databases/gwas/summary_statistics/GCST90200001-GCST90201000/GCST90200217/GCST90200217_buildGRCh38.tsv.gz
GCST90200218	11beta-hydroxyetiocholanolone glucuronide levels	7220	http://ftp.ebi.ac.uk/pub/databases/gwas/summary_statistics/GCST90200001-GCST90201000/GCST90200218/GCST90200218_buildGRCh38.tsv.gz
GCST90200219	Cholic acid glucuronide levels	4414	http://ftp.ebi.ac.uk/pub/databases/gwas/summary_statistics/GCST90200001-GCST90201000/GCST90200219/GCST90200219_buildGRCh38.tsv.gz
GCST90200220	4-allylcatechol sulfate levels	8139	http://ftp.ebi.ac.uk/pub/databases/gwas/summary_statistics/GCST90200001-GCST90201000/GCST90200220/GCST90200220_buildGRCh38.tsv.gz
GCST90200221	Glycoursodeoxycholic acid sulfate (1) levels	6622	http://ftp.ebi.ac.uk/pub/databases/gwas/summary_statistics/GCST90200001-GCST90201000/GCST90200221/GCST90200221_buildGRCh38.tsv.gz
GCST90200222	Dihydrocaffeate sulfate (2) levels	6519	http://ftp.ebi.ac.uk/pub/databases/gwas/summary_statistics/GCST90200001-GCST90201000/GCST90200222/GCST90200222_buildGRCh38.tsv.gz
GCST90200223	4-methylhexanoylglutamine levels	5576	http://ftp.ebi.ac.uk/pub/databases/gwas/summary_statistics/GCST90200001-GCST90201000/GCST90200223/GCST90200223_buildGRCh38.tsv.gz
GCST90200224	2-ketocaprylate levels	8240	http://ftp.ebi.ac.uk/pub/databases/gwas/summary_statistics/GCST90200001-GCST90201000/GCST90200224/GCST90200224_buildGRCh38.tsv.gz
GCST90200225	3-hydroxy-2-methylpyridine sulfate levels	7446	http://ftp.ebi.ac.uk/pub/databases/gwas/summary_statistics/GCST90200001-GCST90201000/GCST90200225/GCST90200225_buildGRCh38.tsv.gz
GCST90200226	5-hydroxy-2-methylpyridine sulfate levels	6977	http://ftp.ebi.ac.uk/pub/databases/gwas/summary_statistics/GCST90200001-GCST90201000/GCST90200226/GCST90200226_buildGRCh38.tsv.gz
GCST90200227	3-ethylcatechol sulfate (2) levels	4814	http://ftp.ebi.ac.uk/pub/databases/gwas/summary_statistics/GCST90200001-GCST90201000/GCST90200227/GCST90200227_buildGRCh38.tsv.gz
GCST90200228	3-hydroxyhexanoylcarnitine (1) levels	8227	http://ftp.ebi.ac.uk/pub/databases/gwas/summary_statistics/GCST90200001-GCST90201000/GCST90200228/GCST90200228_buildGRCh38.tsv.gz
GCST90200229	2,6-dihydroxybenzoic acid levels	8269	http://ftp.ebi.ac.uk/pub/databases/gwas/summary_statistics/GCST90200001-GCST90201000/GCST90200229/GCST90200229_buildGRCh38.tsv.gz
GCST90200230	3-ethylcatechol sulfate (1) levels	7062	http://ftp.ebi.ac.uk/pub/databases/gwas/summary_statistics/GCST90200001-GCST90201000/GCST90200230/GCST90200230_buildGRCh38.tsv.gz
GCST90200231	Lithocholate sulfate (1) levels	7891	http://ftp.ebi.ac.uk/pub/databases/gwas/summary_statistics/GCST90200001-GCST90201000/GCST90200231/GCST90200231_buildGRCh38.tsv.gz
GCST90200232	4-acetylcatechol sulfate (1) levels	7565	http://ftp.ebi.ac.uk/pub/databases/gwas/summary_statistics/GCST90200001-GCST90201000/GCST90200232/GCST90200232_buildGRCh38.tsv.gz
GCST90200233	2,3-dihydroxy-5-methylthio-4-pentenoate (dmtpa) levels	8225	http://ftp.ebi.ac.uk/pub/databases/gwas/summary_statistics/GCST90200001-GCST90201000/GCST90200233/GCST90200233_buildGRCh38.tsv.gz
GCST90200234	Picolinoylglycine levels	7862	http://ftp.ebi.ac.uk/pub/databases/gwas/summary_statistics/GCST90200001-GCST90201000/GCST90200234/GCST90200234_buildGRCh38.tsv.gz
GCST90200235	Succinoyltaurine levels	7897	http://ftp.ebi.ac.uk/pub/databases/gwas/summary_statistics/GCST90200001-GCST90201000/GCST90200235/GCST90200235_buildGRCh38.tsv.gz
GCST90200236	Undecenoylcarnitine (C11:1) levels	8253	http://ftp.ebi.ac.uk/pub/databases/gwas/summary_statistics/GCST90200001-GCST90201000/GCST90200236/GCST90200236_buildGRCh38.tsv.gz
GCST90200237	Palmitoyl-sphingosine-phosphoethanolamine (d18:1/16:0) levels	8140	http://ftp.ebi.ac.uk/pub/databases/gwas/summary_statistics/GCST90200001-GCST90201000/GCST90200237/GCST90200237_buildGRCh38.tsv.gz
GCST90200238	Pregnenetriol disulfate levels	8228	http://ftp.ebi.ac.uk/pub/databases/gwas/summary_statistics/GCST90200001-GCST90201000/GCST90200238/GCST90200238_buildGRCh38.tsv.gz
GCST90200239	Tetradecadienedioate (C14:2-DC) levels	7857	http://ftp.ebi.ac.uk/pub/databases/gwas/summary_statistics/GCST90200001-GCST90201000/GCST90200239/GCST90200239_buildGRCh38.tsv.gz
GCST90200240	Hydroxy-N6,N6,N6-trimethyllysine levels	8190	http://ftp.ebi.ac.uk/pub/databases/gwas/summary_statistics/GCST90200001-GCST90201000/GCST90200240/GCST90200240_buildGRCh38.tsv.gz
GCST90200241	Pregnenetriol sulfate levels	8233	http://ftp.ebi.ac.uk/pub/databases/gwas/summary_statistics/GCST90200001-GCST90201000/GCST90200241/GCST90200241_buildGRCh38.tsv.gz
GCST90200242	Taurochenodeoxycholic acid 3-sulfate levels	7157	http://ftp.ebi.ac.uk/pub/databases/gwas/summary_statistics/GCST90200001-GCST90201000/GCST90200242/GCST90200242_buildGRCh38.tsv.gz
GCST90200243	Hydroxypalmitoyl sphingomyelin (d18:1/16:0(OH)) levels	8260	http://ftp.ebi.ac.uk/pub/databases/gwas/summary_statistics/GCST90200001-GCST90201000/GCST90200243/GCST90200243_buildGRCh38.tsv.gz
GCST90200244	5-hydroxymethyl-2-furoylcarnitine levels	4803	http://ftp.ebi.ac.uk/pub/databases/gwas/summary_statistics/GCST90200001-GCST90201000/GCST90200244/GCST90200244_buildGRCh38.tsv.gz
GCST90200245	Eicosenedioate (C20:1-DC) levels	7861	http://ftp.ebi.ac.uk/pub/databases/gwas/summary_statistics/GCST90200001-GCST90201000/GCST90200245/GCST90200245_buildGRCh38.tsv.gz
GCST90200246	3-hydroxydecanoylcarnitine levels	8237	http://ftp.ebi.ac.uk/pub/databases/gwas/summary_statistics/GCST90200001-GCST90201000/GCST90200246/GCST90200246_buildGRCh38.tsv.gz
GCST90200247	Levulinoylcarnitine levels	7197	http://ftp.ebi.ac.uk/pub/databases/gwas/summary_statistics/GCST90200001-GCST90201000/GCST90200247/GCST90200247_buildGRCh38.tsv.gz
GCST90200248	Cis 3,4-methyleneheptanoate levels	8223	http://ftp.ebi.ac.uk/pub/databases/gwas/summary_statistics/GCST90200001-GCST90201000/GCST90200248/GCST90200248_buildGRCh38.tsv.gz
GCST90200249	Branched-chain, straight-chain, or cyclopropyl 12:1 fatty acid levels	8256	http://ftp.ebi.ac.uk/pub/databases/gwas/summary_statistics/GCST90200001-GCST90201000/GCST90200249/GCST90200249_buildGRCh38.tsv.gz
GCST90200250	Deoxycholic acid 12-sulfate levels	7438	http://ftp.ebi.ac.uk/pub/databases/gwas/summary_statistics/GCST90200001-GCST90201000/GCST90200250/GCST90200250_buildGRCh38.tsv.gz
GCST90200251	Branched-chain, straight-chain, or cyclopropyl 10:1 fatty acid (1) levels	8265	http://ftp.ebi.ac.uk/pub/databases/gwas/summary_statistics/GCST90200001-GCST90201000/GCST90200251/GCST90200251_buildGRCh38.tsv.gz
GCST90200252	3,5-dichloro-2,6-dihydroxybenzoic acid levels	8218	http://ftp.ebi.ac.uk/pub/databases/gwas/summary_statistics/GCST90200001-GCST90201000/GCST90200252/GCST90200252_buildGRCh38.tsv.gz
GCST90200253	Vanillic acid glycine levels	7512	http://ftp.ebi.ac.uk/pub/databases/gwas/summary_statistics/GCST90200001-GCST90201000/GCST90200253/GCST90200253_buildGRCh38.tsv.gz
GCST90200254	(S)-a-amino-omega-caprolactam levels	8185	http://ftp.ebi.ac.uk/pub/databases/gwas/summary_statistics/GCST90200001-GCST90201000/GCST90200254/GCST90200254_buildGRCh38.tsv.gz
GCST90200255	3-bromo-5-chloro-2,6-dihydroxybenzoic acid levels	8127	http://ftp.ebi.ac.uk/pub/databases/gwas/summary_statistics/GCST90200001-GCST90201000/GCST90200255/GCST90200255_buildGRCh38.tsv.gz
GCST90200256	Dibutyl sulfosuccinate levels	8099	http://ftp.ebi.ac.uk/pub/databases/gwas/summary_statistics/GCST90200001-GCST90201000/GCST90200256/GCST90200256_buildGRCh38.tsv.gz
GCST90200257	Metabolonic lactone sulfate levels	8203	http://ftp.ebi.ac.uk/pub/databases/gwas/summary_statistics/GCST90200001-GCST90201000/GCST90200257/GCST90200257_buildGRCh38.tsv.gz
GCST90200258	2-hydroxy-4-(methylthio)butanoic acid levels	8255	http://ftp.ebi.ac.uk/pub/databases/gwas/summary_statistics/GCST90200001-GCST90201000/GCST90200258/GCST90200258_buildGRCh38.tsv.gz
GCST90200259	Pentose acid levels	8235	http://ftp.ebi.ac.uk/pub/databases/gwas/summary_statistics/GCST90200001-GCST90201000/GCST90200259/GCST90200259_buildGRCh38.tsv.gz
GCST90200260	Branched chain 14:0 dicarboxylic acid levels	7990	http://ftp.ebi.ac.uk/pub/databases/gwas/summary_statistics/GCST90200001-GCST90201000/GCST90200260/GCST90200260_buildGRCh38.tsv.gz
GCST90200261	S-carboxyethylcysteine levels	8010	http://ftp.ebi.ac.uk/pub/databases/gwas/summary_statistics/GCST90200001-GCST90201000/GCST90200261/GCST90200261_buildGRCh38.tsv.gz
GCST90200262	N-succinyl-phenylalanine levels	6199	http://ftp.ebi.ac.uk/pub/databases/gwas/summary_statistics/GCST90200001-GCST90201000/GCST90200262/GCST90200262_buildGRCh38.tsv.gz
GCST90200263	(2 or 3)-decenoate (10:1n7 or n8) levels	8124	http://ftp.ebi.ac.uk/pub/databases/gwas/summary_statistics/GCST90200001-GCST90201000/GCST90200263/GCST90200263_buildGRCh38.tsv.gz
GCST90200264	Bilirubin degradation product, C17H20N2O5 (2) levels	8254	http://ftp.ebi.ac.uk/pub/databases/gwas/summary_statistics/GCST90200001-GCST90201000/GCST90200264/GCST90200264_buildGRCh38.tsv.gz
GCST90200265	Bilirubin degradation product, C16H18N2O5 (4) levels	8159	http://ftp.ebi.ac.uk/pub/databases/gwas/summary_statistics/GCST90200001-GCST90201000/GCST90200265/GCST90200265_buildGRCh38.tsv.gz
GCST90200266	Cis-3,4-methyleneheptanoylcarnitine levels	8259	http://ftp.ebi.ac.uk/pub/databases/gwas/summary_statistics/GCST90200001-GCST90201000/GCST90200266/GCST90200266_buildGRCh38.tsv.gz
GCST90200267	Tetrahydrocortisol glucuronide levels	8182	http://ftp.ebi.ac.uk/pub/databases/gwas/summary_statistics/GCST90200001-GCST90201000/GCST90200267/GCST90200267_buildGRCh38.tsv.gz
GCST90200268	N-acetyl-2-aminoadipate levels	7606	http://ftp.ebi.ac.uk/pub/databases/gwas/summary_statistics/GCST90200001-GCST90201000/GCST90200268/GCST90200268_buildGRCh38.tsv.gz
GCST90200269	Bilirubin degradation product, C17H20N2O5 (1) levels	8252	http://ftp.ebi.ac.uk/pub/databases/gwas/summary_statistics/GCST90200001-GCST90201000/GCST90200269/GCST90200269_buildGRCh38.tsv.gz
GCST90200270	2-methoxyhydroquinone sulfate (1) levels	7487	http://ftp.ebi.ac.uk/pub/databases/gwas/summary_statistics/GCST90200001-GCST90201000/GCST90200270/GCST90200270_buildGRCh38.tsv.gz
GCST90200271	Bilirubin degradation product, C16H18N2O5 (3) levels	7970	http://ftp.ebi.ac.uk/pub/databases/gwas/summary_statistics/GCST90200001-GCST90201000/GCST90200271/GCST90200271_buildGRCh38.tsv.gz
GCST90200272	3-hydroxyoctanoylcarnitine (1) levels	8245	http://ftp.ebi.ac.uk/pub/databases/gwas/summary_statistics/GCST90200001-GCST90201000/GCST90200272/GCST90200272_buildGRCh38.tsv.gz
GCST90200273	2-methoxyhydroquinone sulfate (2) levels	5778	http://ftp.ebi.ac.uk/pub/databases/gwas/summary_statistics/GCST90200001-GCST90201000/GCST90200273/GCST90200273_buildGRCh38.tsv.gz
GCST90200274	Cis-3,4-methyleneheptanoylglycine levels	8106	http://ftp.ebi.ac.uk/pub/databases/gwas/summary_statistics/GCST90200001-GCST90201000/GCST90200274/GCST90200274_buildGRCh38.tsv.gz
GCST90200275	Bilirubin degradation product, C16H18N2O5 (2) levels	8252	http://ftp.ebi.ac.uk/pub/databases/gwas/summary_statistics/GCST90200001-GCST90201000/GCST90200275/GCST90200275_buildGRCh38.tsv.gz
GCST90200276	2,4-di-tert-butylphenol levels	8251	http://ftp.ebi.ac.uk/pub/databases/gwas/summary_statistics/GCST90200001-GCST90201000/GCST90200276/GCST90200276_buildGRCh38.tsv.gz
GCST90200277	Bilirubin degradation product, C16H18N2O5 (1) levels	7864	http://ftp.ebi.ac.uk/pub/databases/gwas/summary_statistics/GCST90200001-GCST90201000/GCST90200277/GCST90200277_buildGRCh38.tsv.gz
GCST90200278	3-hydroxyoctanoylcarnitine (2) levels	8243	http://ftp.ebi.ac.uk/pub/databases/gwas/summary_statistics/GCST90200001-GCST90201000/GCST90200278/GCST90200278_buildGRCh38.tsv.gz
GCST90200279	Pantothenate levels	8194	http://ftp.ebi.ac.uk/pub/databases/gwas/summary_statistics/GCST90200001-GCST90201000/GCST90200279/GCST90200279_buildGRCh38.tsv.gz
GCST90200280	5-oxoproline levels	8247	http://ftp.ebi.ac.uk/pub/databases/gwas/summary_statistics/GCST90200001-GCST90201000/GCST90200280/GCST90200280_buildGRCh38.tsv.gz
GCST90200281	Phosphoethanolamine levels	8253	http://ftp.ebi.ac.uk/pub/databases/gwas/summary_statistics/GCST90200001-GCST90201000/GCST90200281/GCST90200281_buildGRCh38.tsv.gz
GCST90200282	Picolinate levels	7051	http://ftp.ebi.ac.uk/pub/databases/gwas/summary_statistics/GCST90200001-GCST90201000/GCST90200282/GCST90200282_buildGRCh38.tsv.gz
GCST90200283	3-ureidopropionate levels	7543	http://ftp.ebi.ac.uk/pub/databases/gwas/summary_statistics/GCST90200001-GCST90201000/GCST90200283/GCST90200283_buildGRCh38.tsv.gz
GCST90200284	Erucate (22:1n9) levels	8208	http://ftp.ebi.ac.uk/pub/databases/gwas/summary_statistics/GCST90200001-GCST90201000/GCST90200284/GCST90200284_buildGRCh38.tsv.gz
GCST90200285	Eicosenedioate (C20:1-DC) levels	8166	http://ftp.ebi.ac.uk/pub/databases/gwas/summary_statistics/GCST90200001-GCST90201000/GCST90200285/GCST90200285_buildGRCh38.tsv.gz
GCST90200286	Allantoin levels	8252	http://ftp.ebi.ac.uk/pub/databases/gwas/summary_statistics/GCST90200001-GCST90201000/GCST90200286/GCST90200286_buildGRCh38.tsv.gz
GCST90200287	N-acetylvaline levels	8218	http://ftp.ebi.ac.uk/pub/databases/gwas/summary_statistics/GCST90200001-GCST90201000/GCST90200287/GCST90200287_buildGRCh38.tsv.gz
GCST90200288	N-acetylleucine levels	7905	http://ftp.ebi.ac.uk/pub/databases/gwas/summary_statistics/GCST90200001-GCST90201000/GCST90200288/GCST90200288_buildGRCh38.tsv.gz
GCST90200289	N-acetylmethionine levels	7993	http://ftp.ebi.ac.uk/pub/databases/gwas/summary_statistics/GCST90200001-GCST90201000/GCST90200289/GCST90200289_buildGRCh38.tsv.gz
GCST90200290	Glycerate levels	8222	http://ftp.ebi.ac.uk/pub/databases/gwas/summary_statistics/GCST90200001-GCST90201000/GCST90200290/GCST90200290_buildGRCh38.tsv.gz
GCST90200291	Sarcosine levels	8223	http://ftp.ebi.ac.uk/pub/databases/gwas/summary_statistics/GCST90200001-GCST90201000/GCST90200291/GCST90200291_buildGRCh38.tsv.gz
GCST90200292	Trans-4-hydroxyproline levels	8252	http://ftp.ebi.ac.uk/pub/databases/gwas/summary_statistics/GCST90200001-GCST90201000/GCST90200292/GCST90200292_buildGRCh38.tsv.gz
GCST90200293	Thyroxine levels	8262	http://ftp.ebi.ac.uk/pub/databases/gwas/summary_statistics/GCST90200001-GCST90201000/GCST90200293/GCST90200293_buildGRCh38.tsv.gz
GCST90200294	Pipecolate levels	8161	http://ftp.ebi.ac.uk/pub/databases/gwas/summary_statistics/GCST90200001-GCST90201000/GCST90200294/GCST90200294_buildGRCh38.tsv.gz
GCST90200295	Gamma-glutamyltyrosine levels	8221	http://ftp.ebi.ac.uk/pub/databases/gwas/summary_statistics/GCST90200001-GCST90201000/GCST90200295/GCST90200295_buildGRCh38.tsv.gz
GCST90200296	Methyl indole-3-acetate levels	7032	http://ftp.ebi.ac.uk/pub/databases/gwas/summary_statistics/GCST90200001-GCST90201000/GCST90200296/GCST90200296_buildGRCh38.tsv.gz
GCST90200297	Ursodeoxycholate levels	6206	http://ftp.ebi.ac.uk/pub/databases/gwas/summary_statistics/GCST90200001-GCST90201000/GCST90200297/GCST90200297_buildGRCh38.tsv.gz
GCST90200298	3-hydroxy-3-methylglutarate levels	8073	http://ftp.ebi.ac.uk/pub/databases/gwas/summary_statistics/GCST90200001-GCST90201000/GCST90200298/GCST90200298_buildGRCh38.tsv.gz
GCST90200299	Oleoyl ethanolamide levels	8243	http://ftp.ebi.ac.uk/pub/databases/gwas/summary_statistics/GCST90200001-GCST90201000/GCST90200299/GCST90200299_buildGRCh38.tsv.gz
GCST90200300	4-hydroxyphenylpyruvate levels	7813	http://ftp.ebi.ac.uk/pub/databases/gwas/summary_statistics/GCST90200001-GCST90201000/GCST90200300/GCST90200300_buildGRCh38.tsv.gz
GCST90200301	Gamma-glutamylglutamine levels	8217	http://ftp.ebi.ac.uk/pub/databases/gwas/summary_statistics/GCST90200001-GCST90201000/GCST90200301/GCST90200301_buildGRCh38.tsv.gz
GCST90200302	Alpha-tocopherol levels	8192	http://ftp.ebi.ac.uk/pub/databases/gwas/summary_statistics/GCST90200001-GCST90201000/GCST90200302/GCST90200302_buildGRCh38.tsv.gz
GCST90200303	N-acetyl-L-alanine levels	8220	http://ftp.ebi.ac.uk/pub/databases/gwas/summary_statistics/GCST90200001-GCST90201000/GCST90200303/GCST90200303_buildGRCh38.tsv.gz
GCST90200304	Citrate levels	8260	http://ftp.ebi.ac.uk/pub/databases/gwas/summary_statistics/GCST90200001-GCST90201000/GCST90200304/GCST90200304_buildGRCh38.tsv.gz
GCST90200305	2-aminobutyrate levels	8242	http://ftp.ebi.ac.uk/pub/databases/gwas/summary_statistics/GCST90200001-GCST90201000/GCST90200305/GCST90200305_buildGRCh38.tsv.gz
GCST90200306	Butyrate/isobutyrate (4:0) levels	8004	http://ftp.ebi.ac.uk/pub/databases/gwas/summary_statistics/GCST90200001-GCST90201000/GCST90200306/GCST90200306_buildGRCh38.tsv.gz
GCST90200307	Urate levels	8264	http://ftp.ebi.ac.uk/pub/databases/gwas/summary_statistics/GCST90200001-GCST90201000/GCST90200307/GCST90200307_buildGRCh38.tsv.gz
GCST90200308	3-hydroxyisobutyrate levels	8177	http://ftp.ebi.ac.uk/pub/databases/gwas/summary_statistics/GCST90200001-GCST90201000/GCST90200308/GCST90200308_buildGRCh38.tsv.gz
GCST90200309	Vanillylmandelate (VMA) levels	8216	http://ftp.ebi.ac.uk/pub/databases/gwas/summary_statistics/GCST90200001-GCST90201000/GCST90200309/GCST90200309_buildGRCh38.tsv.gz
GCST90200310	3-aminoisobutyrate levels	8265	http://ftp.ebi.ac.uk/pub/databases/gwas/summary_statistics/GCST90200001-GCST90201000/GCST90200310/GCST90200310_buildGRCh38.tsv.gz
GCST90200311	4-acetamidobutanoate levels	8154	http://ftp.ebi.ac.uk/pub/databases/gwas/summary_statistics/GCST90200001-GCST90201000/GCST90200311/GCST90200311_buildGRCh38.tsv.gz
GCST90200312	2-hydroxystearate levels	8241	http://ftp.ebi.ac.uk/pub/databases/gwas/summary_statistics/GCST90200001-GCST90201000/GCST90200312/GCST90200312_buildGRCh38.tsv.gz
GCST90200313	N1-methyladenosine levels	8247	http://ftp.ebi.ac.uk/pub/databases/gwas/summary_statistics/GCST90200001-GCST90201000/GCST90200313/GCST90200313_buildGRCh38.tsv.gz
GCST90200314	N-acetylneuraminate levels	8200	http://ftp.ebi.ac.uk/pub/databases/gwas/summary_statistics/GCST90200001-GCST90201000/GCST90200314/GCST90200314_buildGRCh38.tsv.gz
GCST90200315	Gamma-glutamylhistidine levels	8220	http://ftp.ebi.ac.uk/pub/databases/gwas/summary_statistics/GCST90200001-GCST90201000/GCST90200315/GCST90200315_buildGRCh38.tsv.gz
GCST90200316	N-acetylglucosaminylasparagine levels	8144	http://ftp.ebi.ac.uk/pub/databases/gwas/summary_statistics/GCST90200001-GCST90201000/GCST90200316/GCST90200316_buildGRCh38.tsv.gz
GCST90200317	Homovanillate (hva) levels	6320	http://ftp.ebi.ac.uk/pub/databases/gwas/summary_statistics/GCST90200001-GCST90201000/GCST90200317/GCST90200317_buildGRCh38.tsv.gz
GCST90200318	Acetoacetate levels	6883	http://ftp.ebi.ac.uk/pub/databases/gwas/summary_statistics/GCST90200001-GCST90201000/GCST90200318/GCST90200318_buildGRCh38.tsv.gz
GCST90200319	Cys-gly, oxidized levels	8256	http://ftp.ebi.ac.uk/pub/databases/gwas/summary_statistics/GCST90200001-GCST90201000/GCST90200319/GCST90200319_buildGRCh38.tsv.gz
GCST90200320	Dihomo-linoleate (20:2n6) levels	8284	http://ftp.ebi.ac.uk/pub/databases/gwas/summary_statistics/GCST90200001-GCST90201000/GCST90200320/GCST90200320_buildGRCh38.tsv.gz
GCST90200321	Cholate levels	7892	http://ftp.ebi.ac.uk/pub/databases/gwas/summary_statistics/GCST90200001-GCST90201000/GCST90200321/GCST90200321_buildGRCh38.tsv.gz
GCST90200322	Beta-hydroxyisovalerate levels	8201	http://ftp.ebi.ac.uk/pub/databases/gwas/summary_statistics/GCST90200001-GCST90201000/GCST90200322/GCST90200322_buildGRCh38.tsv.gz
GCST90200323	Creatine levels	8285	http://ftp.ebi.ac.uk/pub/databases/gwas/summary_statistics/GCST90200001-GCST90201000/GCST90200323/GCST90200323_buildGRCh38.tsv.gz
GCST90200324	Anthranilate levels	5773	http://ftp.ebi.ac.uk/pub/databases/gwas/summary_statistics/GCST90200001-GCST90201000/GCST90200324/GCST90200324_buildGRCh38.tsv.gz
GCST90200325	Glycerol levels	8285	http://ftp.ebi.ac.uk/pub/databases/gwas/summary_statistics/GCST90200001-GCST90201000/GCST90200325/GCST90200325_buildGRCh38.tsv.gz
GCST90200326	Gamma-glutamylleucine levels	8041	http://ftp.ebi.ac.uk/pub/databases/gwas/summary_statistics/GCST90200001-GCST90201000/GCST90200326/GCST90200326_buildGRCh38.tsv.gz
GCST90200327	Choline levels	8262	http://ftp.ebi.ac.uk/pub/databases/gwas/summary_statistics/GCST90200001-GCST90201000/GCST90200327/GCST90200327_buildGRCh38.tsv.gz
GCST90200328	3-methoxytyrosine levels	8258	http://ftp.ebi.ac.uk/pub/databases/gwas/summary_statistics/GCST90200001-GCST90201000/GCST90200328/GCST90200328_buildGRCh38.tsv.gz
GCST90200329	3-phosphoglycerate levels	8196	http://ftp.ebi.ac.uk/pub/databases/gwas/summary_statistics/GCST90200001-GCST90201000/GCST90200329/GCST90200329_buildGRCh38.tsv.gz
GCST90200330	1-palmitoyl-2-linoleoyl-gpc (16:0/18:2) levels	8230	http://ftp.ebi.ac.uk/pub/databases/gwas/summary_statistics/GCST90200001-GCST90201000/GCST90200330/GCST90200330_buildGRCh38.tsv.gz
GCST90200331	1-palmitoyl-2-oleoyl-GPE (16:0/18:1) levels	8262	http://ftp.ebi.ac.uk/pub/databases/gwas/summary_statistics/GCST90200001-GCST90201000/GCST90200331/GCST90200331_buildGRCh38.tsv.gz
GCST90200332	1-palmitoyl-2-linoleoyl-GPI (16:0/18:2) levels	8115	http://ftp.ebi.ac.uk/pub/databases/gwas/summary_statistics/GCST90200001-GCST90201000/GCST90200332/GCST90200332_buildGRCh38.tsv.gz
GCST90200333	Taurocholic acid levels	7743	http://ftp.ebi.ac.uk/pub/databases/gwas/summary_statistics/GCST90200001-GCST90201000/GCST90200333/GCST90200333_buildGRCh38.tsv.gz
GCST90200334	Taurodeoxycholate levels	7287	http://ftp.ebi.ac.uk/pub/databases/gwas/summary_statistics/GCST90200001-GCST90201000/GCST90200334/GCST90200334_buildGRCh38.tsv.gz
GCST90200335	Stearoyl sphingomyelin (d18:1/18:0) levels	8258	http://ftp.ebi.ac.uk/pub/databases/gwas/summary_statistics/GCST90200001-GCST90201000/GCST90200335/GCST90200335_buildGRCh38.tsv.gz
GCST90200336	Ceramide (d18:1/16:0) levels	8266	http://ftp.ebi.ac.uk/pub/databases/gwas/summary_statistics/GCST90200001-GCST90201000/GCST90200336/GCST90200336_buildGRCh38.tsv.gz
GCST90200337	Taurochenodeoxycholate levels	8048	http://ftp.ebi.ac.uk/pub/databases/gwas/summary_statistics/GCST90200001-GCST90201000/GCST90200337/GCST90200337_buildGRCh38.tsv.gz
GCST90200338	4-hydroxyphenylacetate levels	7906	http://ftp.ebi.ac.uk/pub/databases/gwas/summary_statistics/GCST90200001-GCST90201000/GCST90200338/GCST90200338_buildGRCh38.tsv.gz
GCST90200339	5,6-dihydrothymine levels	8219	http://ftp.ebi.ac.uk/pub/databases/gwas/summary_statistics/GCST90200001-GCST90201000/GCST90200339/GCST90200339_buildGRCh38.tsv.gz
GCST90200340	1-palmitoyl-2-oleoyl-gpc (16:0/18:1) levels	8249	http://ftp.ebi.ac.uk/pub/databases/gwas/summary_statistics/GCST90200001-GCST90201000/GCST90200340/GCST90200340_buildGRCh38.tsv.gz
GCST90200341	N-stearoyl-sphingosine (d18:1/18:0) levels	8254	http://ftp.ebi.ac.uk/pub/databases/gwas/summary_statistics/GCST90200001-GCST90201000/GCST90200341/GCST90200341_buildGRCh38.tsv.gz
GCST90200342	Glycochenodeoxycholate levels	8164	http://ftp.ebi.ac.uk/pub/databases/gwas/summary_statistics/GCST90200001-GCST90201000/GCST90200342/GCST90200342_buildGRCh38.tsv.gz
GCST90200343	N-formylmethionine levels	8235	http://ftp.ebi.ac.uk/pub/databases/gwas/summary_statistics/GCST90200001-GCST90201000/GCST90200343/GCST90200343_buildGRCh38.tsv.gz
GCST90200344	N6,n6,n6-trimethyllysine levels	8180	http://ftp.ebi.ac.uk/pub/databases/gwas/summary_statistics/GCST90200001-GCST90201000/GCST90200344/GCST90200344_buildGRCh38.tsv.gz
GCST90200345	S-adenosylhomocysteine (SAH) levels	6142	http://ftp.ebi.ac.uk/pub/databases/gwas/summary_statistics/GCST90200001-GCST90201000/GCST90200345/GCST90200345_buildGRCh38.tsv.gz
GCST90200346	4-acetaminophen sulfate levels	4197	http://ftp.ebi.ac.uk/pub/databases/gwas/summary_statistics/GCST90200001-GCST90201000/GCST90200346/GCST90200346_buildGRCh38.tsv.gz
GCST90200347	2-hydroxyhippurate (salicylurate) levels	8244	http://ftp.ebi.ac.uk/pub/databases/gwas/summary_statistics/GCST90200001-GCST90201000/GCST90200347/GCST90200347_buildGRCh38.tsv.gz
GCST90200348	Quinolinate levels	8203	http://ftp.ebi.ac.uk/pub/databases/gwas/summary_statistics/GCST90200001-GCST90201000/GCST90200348/GCST90200348_buildGRCh38.tsv.gz
GCST90200349	Eicosapentaenoate (EPA; 20:5n3) levels	8257	http://ftp.ebi.ac.uk/pub/databases/gwas/summary_statistics/GCST90200001-GCST90201000/GCST90200349/GCST90200349_buildGRCh38.tsv.gz
GCST90200350	Laurate (12:0) levels	8226	http://ftp.ebi.ac.uk/pub/databases/gwas/summary_statistics/GCST90200001-GCST90201000/GCST90200350/GCST90200350_buildGRCh38.tsv.gz
GCST90200351	N-acetylputrescine levels	8243	http://ftp.ebi.ac.uk/pub/databases/gwas/summary_statistics/GCST90200001-GCST90201000/GCST90200351/GCST90200351_buildGRCh38.tsv.gz
GCST90200352	Methylsuccinate levels	7965	http://ftp.ebi.ac.uk/pub/databases/gwas/summary_statistics/GCST90200001-GCST90201000/GCST90200352/GCST90200352_buildGRCh38.tsv.gz
GCST90200353	9,10-DiHOME levels	7557	http://ftp.ebi.ac.uk/pub/databases/gwas/summary_statistics/GCST90200001-GCST90201000/GCST90200353/GCST90200353_buildGRCh38.tsv.gz
GCST90200354	Linoleate (18:2n6) levels	8260	http://ftp.ebi.ac.uk/pub/databases/gwas/summary_statistics/GCST90200001-GCST90201000/GCST90200354/GCST90200354_buildGRCh38.tsv.gz
GCST90200355	Adenosine 5'-diphosphate (ADP) levels	4607	http://ftp.ebi.ac.uk/pub/databases/gwas/summary_statistics/GCST90200001-GCST90201000/GCST90200355/GCST90200355_buildGRCh38.tsv.gz
GCST90200356	Adenosine 5'-monophosphate (AMP) levels	8218	http://ftp.ebi.ac.uk/pub/databases/gwas/summary_statistics/GCST90200001-GCST90201000/GCST90200356/GCST90200356_buildGRCh38.tsv.gz
GCST90200357	Adenosine 3',5'-cyclic monophosphate (camp) levels	6756	http://ftp.ebi.ac.uk/pub/databases/gwas/summary_statistics/GCST90200001-GCST90201000/GCST90200357/GCST90200357_buildGRCh38.tsv.gz
GCST90200358	Arachidonate (20:4n6) levels	8272	http://ftp.ebi.ac.uk/pub/databases/gwas/summary_statistics/GCST90200001-GCST90201000/GCST90200358/GCST90200358_buildGRCh38.tsv.gz
GCST90200359	5-methylthioadenosine (mta) levels	8210	http://ftp.ebi.ac.uk/pub/databases/gwas/summary_statistics/GCST90200001-GCST90201000/GCST90200359/GCST90200359_buildGRCh38.tsv.gz
GCST90200360	Cortisone levels	8153	http://ftp.ebi.ac.uk/pub/databases/gwas/summary_statistics/GCST90200001-GCST90201000/GCST90200360/GCST90200360_buildGRCh38.tsv.gz
GCST90200361	Beta-alanine levels	8114	http://ftp.ebi.ac.uk/pub/databases/gwas/summary_statistics/GCST90200001-GCST90201000/GCST90200361/GCST90200361_buildGRCh38.tsv.gz
GCST90200362	Succinate levels	7943	http://ftp.ebi.ac.uk/pub/databases/gwas/summary_statistics/GCST90200001-GCST90201000/GCST90200362/GCST90200362_buildGRCh38.tsv.gz
GCST90200363	Phosphocholine levels	8245	http://ftp.ebi.ac.uk/pub/databases/gwas/summary_statistics/GCST90200001-GCST90201000/GCST90200363/GCST90200363_buildGRCh38.tsv.gz
GCST90200364	Cysteinylglycine levels	8214	http://ftp.ebi.ac.uk/pub/databases/gwas/summary_statistics/GCST90200001-GCST90201000/GCST90200364/GCST90200364_buildGRCh38.tsv.gz
GCST90200365	Phenylpyruvate levels	8241	http://ftp.ebi.ac.uk/pub/databases/gwas/summary_statistics/GCST90200001-GCST90201000/GCST90200365/GCST90200365_buildGRCh38.tsv.gz
GCST90200366	Creatinine levels	8239	http://ftp.ebi.ac.uk/pub/databases/gwas/summary_statistics/GCST90200001-GCST90201000/GCST90200366/GCST90200366_buildGRCh38.tsv.gz
GCST90200367	3-Hydroxybutyrate levels	8292	http://ftp.ebi.ac.uk/pub/databases/gwas/summary_statistics/GCST90200001-GCST90201000/GCST90200367/GCST90200367_buildGRCh38.tsv.gz
GCST90200368	Cholesterol levels	8258	http://ftp.ebi.ac.uk/pub/databases/gwas/summary_statistics/GCST90200001-GCST90201000/GCST90200368/GCST90200368_buildGRCh38.tsv.gz
GCST90200369	2-hydroxyphenylacetate levels	7564	http://ftp.ebi.ac.uk/pub/databases/gwas/summary_statistics/GCST90200001-GCST90201000/GCST90200369/GCST90200369_buildGRCh38.tsv.gz
GCST90200370	Aspartate levels	8253	http://ftp.ebi.ac.uk/pub/databases/gwas/summary_statistics/GCST90200001-GCST90201000/GCST90200370/GCST90200370_buildGRCh38.tsv.gz
GCST90200371	3-(4-hydroxyphenyl)lactate levels	8259	http://ftp.ebi.ac.uk/pub/databases/gwas/summary_statistics/GCST90200001-GCST90201000/GCST90200371/GCST90200371_buildGRCh38.tsv.gz
GCST90200372	Arginine levels	8237	http://ftp.ebi.ac.uk/pub/databases/gwas/summary_statistics/GCST90200001-GCST90201000/GCST90200372/GCST90200372_buildGRCh38.tsv.gz
GCST90200373	Gluconate levels	8106	http://ftp.ebi.ac.uk/pub/databases/gwas/summary_statistics/GCST90200001-GCST90201000/GCST90200373/GCST90200373_buildGRCh38.tsv.gz
GCST90200374	Sphinganine levels	7429	http://ftp.ebi.ac.uk/pub/databases/gwas/summary_statistics/GCST90200001-GCST90201000/GCST90200374/GCST90200374_buildGRCh38.tsv.gz
GCST90200375	Gamma-glutamylglutamate levels	8244	http://ftp.ebi.ac.uk/pub/databases/gwas/summary_statistics/GCST90200001-GCST90201000/GCST90200375/GCST90200375_buildGRCh38.tsv.gz
GCST90200376	Flavin adenine dinucleotide (FAD) levels	6257	http://ftp.ebi.ac.uk/pub/databases/gwas/summary_statistics/GCST90200001-GCST90201000/GCST90200376/GCST90200376_buildGRCh38.tsv.gz
GCST90200377	Histidine levels	8223	http://ftp.ebi.ac.uk/pub/databases/gwas/summary_statistics/GCST90200001-GCST90201000/GCST90200377/GCST90200377_buildGRCh38.tsv.gz
GCST90200378	Cortisol levels (plasma)	8193	http://ftp.ebi.ac.uk/pub/databases/gwas/summary_statistics/GCST90200001-GCST90201000/GCST90200378/GCST90200378_buildGRCh38.tsv.gz
GCST90200379	Hypotaurine levels	8212	http://ftp.ebi.ac.uk/pub/databases/gwas/summary_statistics/GCST90200001-GCST90201000/GCST90200379/GCST90200379_buildGRCh38.tsv.gz
GCST90200380	Glutarate (C5-DC) levels	7757	http://ftp.ebi.ac.uk/pub/databases/gwas/summary_statistics/GCST90200001-GCST90201000/GCST90200380/GCST90200380_buildGRCh38.tsv.gz
GCST90200381	S-1-pyrroline-5-carboxylate levels	8232	http://ftp.ebi.ac.uk/pub/databases/gwas/summary_statistics/GCST90200001-GCST90201000/GCST90200381/GCST90200381_buildGRCh38.tsv.gz
GCST90200382	Cystine levels	8177	http://ftp.ebi.ac.uk/pub/databases/gwas/summary_statistics/GCST90200001-GCST90201000/GCST90200382/GCST90200382_buildGRCh38.tsv.gz
GCST90200383	Cystathionine levels	8014	http://ftp.ebi.ac.uk/pub/databases/gwas/summary_statistics/GCST90200001-GCST90201000/GCST90200383/GCST90200383_buildGRCh38.tsv.gz
GCST90200384	Guanidinoacetate levels	8238	http://ftp.ebi.ac.uk/pub/databases/gwas/summary_statistics/GCST90200001-GCST90201000/GCST90200384/GCST90200384_buildGRCh38.tsv.gz
GCST90200385	Sphingosine levels	7982	http://ftp.ebi.ac.uk/pub/databases/gwas/summary_statistics/GCST90200001-GCST90201000/GCST90200385/GCST90200385_buildGRCh38.tsv.gz
GCST90200386	Deoxycholate levels	7649	http://ftp.ebi.ac.uk/pub/databases/gwas/summary_statistics/GCST90200001-GCST90201000/GCST90200386/GCST90200386_buildGRCh38.tsv.gz
GCST90200387	Glycocholate levels	8247	http://ftp.ebi.ac.uk/pub/databases/gwas/summary_statistics/GCST90200001-GCST90201000/GCST90200387/GCST90200387_buildGRCh38.tsv.gz
GCST90200388	Palmitoleate (16:1n7) levels	8290	http://ftp.ebi.ac.uk/pub/databases/gwas/summary_statistics/GCST90200001-GCST90201000/GCST90200388/GCST90200388_buildGRCh38.tsv.gz
GCST90200389	Leucine levels	8252	http://ftp.ebi.ac.uk/pub/databases/gwas/summary_statistics/GCST90200001-GCST90201000/GCST90200389/GCST90200389_buildGRCh38.tsv.gz
GCST90200390	Stearate (18:0) levels	8272	http://ftp.ebi.ac.uk/pub/databases/gwas/summary_statistics/GCST90200001-GCST90201000/GCST90200390/GCST90200390_buildGRCh38.tsv.gz
GCST90200391	Methionine levels	8222	http://ftp.ebi.ac.uk/pub/databases/gwas/summary_statistics/GCST90200001-GCST90201000/GCST90200391/GCST90200391_buildGRCh38.tsv.gz
GCST90200392	Orotate levels	8128	http://ftp.ebi.ac.uk/pub/databases/gwas/summary_statistics/GCST90200001-GCST90201000/GCST90200392/GCST90200392_buildGRCh38.tsv.gz
GCST90200393	Phosphate levels (UKB data field 30810)	8247	http://ftp.ebi.ac.uk/pub/databases/gwas/summary_statistics/GCST90200001-GCST90201000/GCST90200393/GCST90200393_buildGRCh38.tsv.gz
GCST90200394	Inosine levels	4940	http://ftp.ebi.ac.uk/pub/databases/gwas/summary_statistics/GCST90200001-GCST90201000/GCST90200394/GCST90200394_buildGRCh38.tsv.gz
GCST90200395	Inosine 5'-monophosphate (IMP) levels	4639	http://ftp.ebi.ac.uk/pub/databases/gwas/summary_statistics/GCST90200001-GCST90201000/GCST90200395/GCST90200395_buildGRCh38.tsv.gz
GCST90200396	Phenylalanine levels	8228	http://ftp.ebi.ac.uk/pub/databases/gwas/summary_statistics/GCST90200001-GCST90201000/GCST90200396/GCST90200396_buildGRCh38.tsv.gz
GCST90200397	Palmitate (16:0) levels	8269	http://ftp.ebi.ac.uk/pub/databases/gwas/summary_statistics/GCST90200001-GCST90201000/GCST90200397/GCST90200397_buildGRCh38.tsv.gz
GCST90200398	Malate levels	8187	http://ftp.ebi.ac.uk/pub/databases/gwas/summary_statistics/GCST90200001-GCST90201000/GCST90200398/GCST90200398_buildGRCh38.tsv.gz
GCST90200399	Isoleucine levels	8255	http://ftp.ebi.ac.uk/pub/databases/gwas/summary_statistics/GCST90200001-GCST90201000/GCST90200399/GCST90200399_buildGRCh38.tsv.gz
GCST90200400	Nicotinamide levels	8110	http://ftp.ebi.ac.uk/pub/databases/gwas/summary_statistics/GCST90200001-GCST90201000/GCST90200400/GCST90200400_buildGRCh38.tsv.gz
GCST90200401	Myo-inositol levels	8193	http://ftp.ebi.ac.uk/pub/databases/gwas/summary_statistics/GCST90200001-GCST90201000/GCST90200401/GCST90200401_buildGRCh38.tsv.gz
GCST90200402	Lysine levels	8250	http://ftp.ebi.ac.uk/pub/databases/gwas/summary_statistics/GCST90200001-GCST90201000/GCST90200402/GCST90200402_buildGRCh38.tsv.gz
GCST90200403	Citrulline levels	8157	http://ftp.ebi.ac.uk/pub/databases/gwas/summary_statistics/GCST90200001-GCST90201000/GCST90200403/GCST90200403_buildGRCh38.tsv.gz
GCST90200404	Ornithine levels	8255	http://ftp.ebi.ac.uk/pub/databases/gwas/summary_statistics/GCST90200001-GCST90201000/GCST90200404/GCST90200404_buildGRCh38.tsv.gz
GCST90200405	Retinol (Vitamin A) levels	8247	http://ftp.ebi.ac.uk/pub/databases/gwas/summary_statistics/GCST90200001-GCST90201000/GCST90200405/GCST90200405_buildGRCh38.tsv.gz
GCST90200406	1-methylnicotinamide levels	8194	http://ftp.ebi.ac.uk/pub/databases/gwas/summary_statistics/GCST90200001-GCST90201000/GCST90200406/GCST90200406_buildGRCh38.tsv.gz
GCST90200407	Uridine levels	8253	http://ftp.ebi.ac.uk/pub/databases/gwas/summary_statistics/GCST90200001-GCST90201000/GCST90200407/GCST90200407_buildGRCh38.tsv.gz
GCST90200408	Plasma lactate levels	8217	http://ftp.ebi.ac.uk/pub/databases/gwas/summary_statistics/GCST90200001-GCST90201000/GCST90200408/GCST90200408_buildGRCh38.tsv.gz
GCST90200409	Pristanate levels	6497	http://ftp.ebi.ac.uk/pub/databases/gwas/summary_statistics/GCST90200001-GCST90201000/GCST90200409/GCST90200409_buildGRCh38.tsv.gz
GCST90200410	Phytanate levels	8223	http://ftp.ebi.ac.uk/pub/databases/gwas/summary_statistics/GCST90200001-GCST90201000/GCST90200410/GCST90200410_buildGRCh38.tsv.gz
GCST90200411	Plasma free proline levels	8257	http://ftp.ebi.ac.uk/pub/databases/gwas/summary_statistics/GCST90200001-GCST90201000/GCST90200411/GCST90200411_buildGRCh38.tsv.gz
GCST90200412	Glutamate levels	8287	http://ftp.ebi.ac.uk/pub/databases/gwas/summary_statistics/GCST90200001-GCST90201000/GCST90200412/GCST90200412_buildGRCh38.tsv.gz
GCST90200413	2'-deoxyuridine levels	7915	http://ftp.ebi.ac.uk/pub/databases/gwas/summary_statistics/GCST90200001-GCST90201000/GCST90200413/GCST90200413_buildGRCh38.tsv.gz
GCST90200414	Myristate (14:0) levels	8282	http://ftp.ebi.ac.uk/pub/databases/gwas/summary_statistics/GCST90200001-GCST90201000/GCST90200414/GCST90200414_buildGRCh38.tsv.gz
GCST90200415	Serine levels	8271	http://ftp.ebi.ac.uk/pub/databases/gwas/summary_statistics/GCST90200001-GCST90201000/GCST90200415/GCST90200415_buildGRCh38.tsv.gz
GCST90200416	Trans-urocanate levels	8198	http://ftp.ebi.ac.uk/pub/databases/gwas/summary_statistics/GCST90200001-GCST90201000/GCST90200416/GCST90200416_buildGRCh38.tsv.gz
GCST90200417	Urea levels	8238	http://ftp.ebi.ac.uk/pub/databases/gwas/summary_statistics/GCST90200001-GCST90201000/GCST90200417/GCST90200417_buildGRCh38.tsv.gz
GCST90200418	Pyridoxal levels	8021	http://ftp.ebi.ac.uk/pub/databases/gwas/summary_statistics/GCST90200001-GCST90201000/GCST90200418/GCST90200418_buildGRCh38.tsv.gz
GCST90200419	Glutamine levels	8253	http://ftp.ebi.ac.uk/pub/databases/gwas/summary_statistics/GCST90200001-GCST90201000/GCST90200419/GCST90200419_buildGRCh38.tsv.gz
GCST90200420	Taurine levels	8219	http://ftp.ebi.ac.uk/pub/databases/gwas/summary_statistics/GCST90200001-GCST90201000/GCST90200420/GCST90200420_buildGRCh38.tsv.gz
GCST90200421	Salicylate levels	8191	http://ftp.ebi.ac.uk/pub/databases/gwas/summary_statistics/GCST90200001-GCST90201000/GCST90200421/GCST90200421_buildGRCh38.tsv.gz
GCST90200422	Serotonin levels	7498	http://ftp.ebi.ac.uk/pub/databases/gwas/summary_statistics/GCST90200001-GCST90201000/GCST90200422/GCST90200422_buildGRCh38.tsv.gz
GCST90200423	Spermidine levels	7348	http://ftp.ebi.ac.uk/pub/databases/gwas/summary_statistics/GCST90200001-GCST90201000/GCST90200423/GCST90200423_buildGRCh38.tsv.gz
GCST90200424	Dimethylglycine levels	8224	http://ftp.ebi.ac.uk/pub/databases/gwas/summary_statistics/GCST90200001-GCST90201000/GCST90200424/GCST90200424_buildGRCh38.tsv.gz
GCST90200425	Betaine levels	8232	http://ftp.ebi.ac.uk/pub/databases/gwas/summary_statistics/GCST90200001-GCST90201000/GCST90200425/GCST90200425_buildGRCh38.tsv.gz
GCST90200426	Xylose levels	6822	http://ftp.ebi.ac.uk/pub/databases/gwas/summary_statistics/GCST90200001-GCST90201000/GCST90200426/GCST90200426_buildGRCh38.tsv.gz
GCST90200427	Tyrosine levels	8252	http://ftp.ebi.ac.uk/pub/databases/gwas/summary_statistics/GCST90200001-GCST90201000/GCST90200427/GCST90200427_buildGRCh38.tsv.gz
GCST90200428	Caprate (10:0) levels	8272	http://ftp.ebi.ac.uk/pub/databases/gwas/summary_statistics/GCST90200001-GCST90201000/GCST90200428/GCST90200428_buildGRCh38.tsv.gz
GCST90200429	Cytidine levels	7659	http://ftp.ebi.ac.uk/pub/databases/gwas/summary_statistics/GCST90200001-GCST90201000/GCST90200429/GCST90200429_buildGRCh38.tsv.gz
GCST90200430	Pyruvate levels	8259	http://ftp.ebi.ac.uk/pub/databases/gwas/summary_statistics/GCST90200001-GCST90201000/GCST90200430/GCST90200430_buildGRCh38.tsv.gz
GCST90200431	Alanine levels	8265	http://ftp.ebi.ac.uk/pub/databases/gwas/summary_statistics/GCST90200001-GCST90201000/GCST90200431/GCST90200431_buildGRCh38.tsv.gz
GCST90200432	Threonine levels	8245	http://ftp.ebi.ac.uk/pub/databases/gwas/summary_statistics/GCST90200001-GCST90201000/GCST90200432/GCST90200432_buildGRCh38.tsv.gz
GCST90200433	Cytosine levels	6990	http://ftp.ebi.ac.uk/pub/databases/gwas/summary_statistics/GCST90200001-GCST90201000/GCST90200433/GCST90200433_buildGRCh38.tsv.gz
GCST90200434	12,13-DiHOME levels	7918	http://ftp.ebi.ac.uk/pub/databases/gwas/summary_statistics/GCST90200001-GCST90201000/GCST90200434/GCST90200434_buildGRCh38.tsv.gz
GCST90200435	Mannose levels	8212	http://ftp.ebi.ac.uk/pub/databases/gwas/summary_statistics/GCST90200001-GCST90201000/GCST90200435/GCST90200435_buildGRCh38.tsv.gz
GCST90200436	Caffeine levels	8005	http://ftp.ebi.ac.uk/pub/databases/gwas/summary_statistics/GCST90200001-GCST90201000/GCST90200436/GCST90200436_buildGRCh38.tsv.gz
GCST90200437	Fructose levels	8137	http://ftp.ebi.ac.uk/pub/databases/gwas/summary_statistics/GCST90200001-GCST90201000/GCST90200437/GCST90200437_buildGRCh38.tsv.gz
GCST90200438	Alpha-ketobutyrate levels	8192	http://ftp.ebi.ac.uk/pub/databases/gwas/summary_statistics/GCST90200001-GCST90201000/GCST90200438/GCST90200438_buildGRCh38.tsv.gz
GCST90200439	Cysteine levels	8216	http://ftp.ebi.ac.uk/pub/databases/gwas/summary_statistics/GCST90200001-GCST90201000/GCST90200439/GCST90200439_buildGRCh38.tsv.gz
GCST90200440	Blood sugar levels	8123	http://ftp.ebi.ac.uk/pub/databases/gwas/summary_statistics/GCST90200001-GCST90201000/GCST90200440/GCST90200440_buildGRCh38.tsv.gz
GCST90200441	Tryptophan levels	8235	http://ftp.ebi.ac.uk/pub/databases/gwas/summary_statistics/GCST90200001-GCST90201000/GCST90200441/GCST90200441_buildGRCh38.tsv.gz
GCST90200442	Valine levels	8247	http://ftp.ebi.ac.uk/pub/databases/gwas/summary_statistics/GCST90200001-GCST90201000/GCST90200442/GCST90200442_buildGRCh38.tsv.gz
GCST90200443	Pseudouridine levels	8213	http://ftp.ebi.ac.uk/pub/databases/gwas/summary_statistics/GCST90200001-GCST90201000/GCST90200443/GCST90200443_buildGRCh38.tsv.gz
GCST90200444	Dihydroorotate levels	8195	http://ftp.ebi.ac.uk/pub/databases/gwas/summary_statistics/GCST90200001-GCST90201000/GCST90200444/GCST90200444_buildGRCh38.tsv.gz
GCST90200445	Caprylate (8:0) levels	8163	http://ftp.ebi.ac.uk/pub/databases/gwas/summary_statistics/GCST90200001-GCST90201000/GCST90200445/GCST90200445_buildGRCh38.tsv.gz
GCST90200446	Arachidate (20:0) levels	8228	http://ftp.ebi.ac.uk/pub/databases/gwas/summary_statistics/GCST90200001-GCST90201000/GCST90200446/GCST90200446_buildGRCh38.tsv.gz
GCST90200447	Maltose levels in coronary artery disease	6351	http://ftp.ebi.ac.uk/pub/databases/gwas/summary_statistics/GCST90200001-GCST90201000/GCST90200447/GCST90200447_buildGRCh38.tsv.gz
GCST90200448	N-stearoyl-sphinganine (d18:0/18:0) levels	6737	http://ftp.ebi.ac.uk/pub/databases/gwas/summary_statistics/GCST90200001-GCST90201000/GCST90200448/GCST90200448_buildGRCh38.tsv.gz
GCST90200449	Sucrose levels	7803	http://ftp.ebi.ac.uk/pub/databases/gwas/summary_statistics/GCST90200001-GCST90201000/GCST90200449/GCST90200449_buildGRCh38.tsv.gz
GCST90200450	Caproate (6:0) levels	7564	http://ftp.ebi.ac.uk/pub/databases/gwas/summary_statistics/GCST90200001-GCST90201000/GCST90200450/GCST90200450_buildGRCh38.tsv.gz
GCST90200451	Nonadecanoate (19:0) levels	8231	http://ftp.ebi.ac.uk/pub/databases/gwas/summary_statistics/GCST90200001-GCST90201000/GCST90200451/GCST90200451_buildGRCh38.tsv.gz
GCST90200452	Plasma free asparagine levels	8245	http://ftp.ebi.ac.uk/pub/databases/gwas/summary_statistics/GCST90200001-GCST90201000/GCST90200452/GCST90200452_buildGRCh38.tsv.gz
GCST90200453	X-07765 levels	8127	http://ftp.ebi.ac.uk/pub/databases/gwas/summary_statistics/GCST90200001-GCST90201000/GCST90200453/GCST90200453_buildGRCh38.tsv.gz
GCST90200454	Kynurenate levels	8241	http://ftp.ebi.ac.uk/pub/databases/gwas/summary_statistics/GCST90200001-GCST90201000/GCST90200454/GCST90200454_buildGRCh38.tsv.gz
GCST90200455	Alpha-ketoglutarate levels	8212	http://ftp.ebi.ac.uk/pub/databases/gwas/summary_statistics/GCST90200001-GCST90201000/GCST90200455/GCST90200455_buildGRCh38.tsv.gz
GCST90200456	X-11308 levels	8253	http://ftp.ebi.ac.uk/pub/databases/gwas/summary_statistics/GCST90200001-GCST90201000/GCST90200456/GCST90200456_buildGRCh38.tsv.gz
GCST90200457	Pentadecanoate (15:0) levels	8273	http://ftp.ebi.ac.uk/pub/databases/gwas/summary_statistics/GCST90200001-GCST90201000/GCST90200457/GCST90200457_buildGRCh38.tsv.gz
GCST90200458	X-11315 levels	8139	http://ftp.ebi.ac.uk/pub/databases/gwas/summary_statistics/GCST90200001-GCST90201000/GCST90200458/GCST90200458_buildGRCh38.tsv.gz
GCST90200459	Margarate (17:0) levels	8279	http://ftp.ebi.ac.uk/pub/databases/gwas/summary_statistics/GCST90200001-GCST90201000/GCST90200459/GCST90200459_buildGRCh38.tsv.gz
GCST90200460	X-11372 levels	8251	http://ftp.ebi.ac.uk/pub/databases/gwas/summary_statistics/GCST90200001-GCST90201000/GCST90200460/GCST90200460_buildGRCh38.tsv.gz
GCST90200461	X-10458 levels	7970	http://ftp.ebi.ac.uk/pub/databases/gwas/summary_statistics/GCST90200001-GCST90201000/GCST90200461/GCST90200461_buildGRCh38.tsv.gz
GCST90200462	X-11299 levels	8203	http://ftp.ebi.ac.uk/pub/databases/gwas/summary_statistics/GCST90200001-GCST90201000/GCST90200462/GCST90200462_buildGRCh38.tsv.gz
GCST90200463	X-11478 levels	8242	http://ftp.ebi.ac.uk/pub/databases/gwas/summary_statistics/GCST90200001-GCST90201000/GCST90200463/GCST90200463_buildGRCh38.tsv.gz
GCST90200464	X-11849 levels	7679	http://ftp.ebi.ac.uk/pub/databases/gwas/summary_statistics/GCST90200001-GCST90201000/GCST90200464/GCST90200464_buildGRCh38.tsv.gz
GCST90200465	X-11787 levels	8247	http://ftp.ebi.ac.uk/pub/databases/gwas/summary_statistics/GCST90200001-GCST90201000/GCST90200465/GCST90200465_buildGRCh38.tsv.gz
GCST90200466	X-11632 levels	7784	http://ftp.ebi.ac.uk/pub/databases/gwas/summary_statistics/GCST90200001-GCST90201000/GCST90200466/GCST90200466_buildGRCh38.tsv.gz
GCST90200467	X-11852 levels	7295	http://ftp.ebi.ac.uk/pub/databases/gwas/summary_statistics/GCST90200001-GCST90201000/GCST90200467/GCST90200467_buildGRCh38.tsv.gz
GCST90200468	X-11847 levels	7193	http://ftp.ebi.ac.uk/pub/databases/gwas/summary_statistics/GCST90200001-GCST90201000/GCST90200468/GCST90200468_buildGRCh38.tsv.gz
GCST90200469	X-11483 levels	7798	http://ftp.ebi.ac.uk/pub/databases/gwas/summary_statistics/GCST90200001-GCST90201000/GCST90200469/GCST90200469_buildGRCh38.tsv.gz
GCST90200470	X-11470 levels	8134	http://ftp.ebi.ac.uk/pub/databases/gwas/summary_statistics/GCST90200001-GCST90201000/GCST90200470/GCST90200470_buildGRCh38.tsv.gz
GCST90200471	X-11381 levels	8225	http://ftp.ebi.ac.uk/pub/databases/gwas/summary_statistics/GCST90200001-GCST90201000/GCST90200471/GCST90200471_buildGRCh38.tsv.gz
GCST90200472	X-11850 levels	7629	http://ftp.ebi.ac.uk/pub/databases/gwas/summary_statistics/GCST90200001-GCST90201000/GCST90200472/GCST90200472_buildGRCh38.tsv.gz
GCST90200473	X-11795 levels	8238	http://ftp.ebi.ac.uk/pub/databases/gwas/summary_statistics/GCST90200001-GCST90201000/GCST90200473/GCST90200473_buildGRCh38.tsv.gz
GCST90200474	X-11444 levels	8206	http://ftp.ebi.ac.uk/pub/databases/gwas/summary_statistics/GCST90200001-GCST90201000/GCST90200474/GCST90200474_buildGRCh38.tsv.gz
GCST90200475	X-11858 levels	6008	http://ftp.ebi.ac.uk/pub/databases/gwas/summary_statistics/GCST90200001-GCST90201000/GCST90200475/GCST90200475_buildGRCh38.tsv.gz
GCST90200476	X-11843 levels	7230	http://ftp.ebi.ac.uk/pub/databases/gwas/summary_statistics/GCST90200001-GCST90201000/GCST90200476/GCST90200476_buildGRCh38.tsv.gz
GCST90200477	X-12127 levels	5878	http://ftp.ebi.ac.uk/pub/databases/gwas/summary_statistics/GCST90200001-GCST90201000/GCST90200477/GCST90200477_buildGRCh38.tsv.gz
GCST90200478	X-12221 levels	6819	http://ftp.ebi.ac.uk/pub/databases/gwas/summary_statistics/GCST90200001-GCST90201000/GCST90200478/GCST90200478_buildGRCh38.tsv.gz
GCST90200479	X-12283 levels	7763	http://ftp.ebi.ac.uk/pub/databases/gwas/summary_statistics/GCST90200001-GCST90201000/GCST90200479/GCST90200479_buildGRCh38.tsv.gz
GCST90200480	X-12410 levels	7442	http://ftp.ebi.ac.uk/pub/databases/gwas/summary_statistics/GCST90200001-GCST90201000/GCST90200480/GCST90200480_buildGRCh38.tsv.gz
GCST90200481	X-12104 levels	7194	http://ftp.ebi.ac.uk/pub/databases/gwas/summary_statistics/GCST90200001-GCST90201000/GCST90200481/GCST90200481_buildGRCh38.tsv.gz
GCST90200482	X-12193 levels	7705	http://ftp.ebi.ac.uk/pub/databases/gwas/summary_statistics/GCST90200001-GCST90201000/GCST90200482/GCST90200482_buildGRCh38.tsv.gz
GCST90200483	X-12216 levels	8181	http://ftp.ebi.ac.uk/pub/databases/gwas/summary_statistics/GCST90200001-GCST90201000/GCST90200483/GCST90200483_buildGRCh38.tsv.gz
GCST90200484	X-12306 levels	6054	http://ftp.ebi.ac.uk/pub/databases/gwas/summary_statistics/GCST90200001-GCST90201000/GCST90200484/GCST90200484_buildGRCh38.tsv.gz
GCST90200485	X-12100 levels	8210	http://ftp.ebi.ac.uk/pub/databases/gwas/summary_statistics/GCST90200001-GCST90201000/GCST90200485/GCST90200485_buildGRCh38.tsv.gz
GCST90200486	X-12261 levels	4347	http://ftp.ebi.ac.uk/pub/databases/gwas/summary_statistics/GCST90200001-GCST90201000/GCST90200486/GCST90200486_buildGRCh38.tsv.gz
GCST90200487	X-11880 levels	8206	http://ftp.ebi.ac.uk/pub/databases/gwas/summary_statistics/GCST90200001-GCST90201000/GCST90200487/GCST90200487_buildGRCh38.tsv.gz
GCST90200488	X-12117 levels	7379	http://ftp.ebi.ac.uk/pub/databases/gwas/summary_statistics/GCST90200001-GCST90201000/GCST90200488/GCST90200488_buildGRCh38.tsv.gz
GCST90200489	X-12407 levels	6534	http://ftp.ebi.ac.uk/pub/databases/gwas/summary_statistics/GCST90200001-GCST90201000/GCST90200489/GCST90200489_buildGRCh38.tsv.gz
GCST90200490	X-12101 levels	8217	http://ftp.ebi.ac.uk/pub/databases/gwas/summary_statistics/GCST90200001-GCST90201000/GCST90200490/GCST90200490_buildGRCh38.tsv.gz
GCST90200491	X-12026 levels	8180	http://ftp.ebi.ac.uk/pub/databases/gwas/summary_statistics/GCST90200001-GCST90201000/GCST90200491/GCST90200491_buildGRCh38.tsv.gz
GCST90200492	X-12411 levels	8174	http://ftp.ebi.ac.uk/pub/databases/gwas/summary_statistics/GCST90200001-GCST90201000/GCST90200492/GCST90200492_buildGRCh38.tsv.gz
GCST90200493	X-12013 levels	5848	http://ftp.ebi.ac.uk/pub/databases/gwas/summary_statistics/GCST90200001-GCST90201000/GCST90200493/GCST90200493_buildGRCh38.tsv.gz
GCST90200494	X-12007 levels	8002	http://ftp.ebi.ac.uk/pub/databases/gwas/summary_statistics/GCST90200001-GCST90201000/GCST90200494/GCST90200494_buildGRCh38.tsv.gz
GCST90200495	X-12462 levels	8236	http://ftp.ebi.ac.uk/pub/databases/gwas/summary_statistics/GCST90200001-GCST90201000/GCST90200495/GCST90200495_buildGRCh38.tsv.gz
GCST90200496	X-12714 levels	6870	http://ftp.ebi.ac.uk/pub/databases/gwas/summary_statistics/GCST90200001-GCST90201000/GCST90200496/GCST90200496_buildGRCh38.tsv.gz
GCST90200497	X-12740 levels	6449	http://ftp.ebi.ac.uk/pub/databases/gwas/summary_statistics/GCST90200001-GCST90201000/GCST90200497/GCST90200497_buildGRCh38.tsv.gz
GCST90200498	X-12730 levels	7133	http://ftp.ebi.ac.uk/pub/databases/gwas/summary_statistics/GCST90200001-GCST90201000/GCST90200498/GCST90200498_buildGRCh38.tsv.gz
GCST90200499	X-12701 levels	6278	http://ftp.ebi.ac.uk/pub/databases/gwas/summary_statistics/GCST90200001-GCST90201000/GCST90200499/GCST90200499_buildGRCh38.tsv.gz
GCST90200500	X-12816 levels	5190	http://ftp.ebi.ac.uk/pub/databases/gwas/summary_statistics/GCST90200001-GCST90201000/GCST90200500/GCST90200500_buildGRCh38.tsv.gz
GCST90200501	X-12731 levels	5770	http://ftp.ebi.ac.uk/pub/databases/gwas/summary_statistics/GCST90200001-GCST90201000/GCST90200501/GCST90200501_buildGRCh38.tsv.gz
GCST90200502	X-12707 levels	7461	http://ftp.ebi.ac.uk/pub/databases/gwas/summary_statistics/GCST90200001-GCST90201000/GCST90200502/GCST90200502_buildGRCh38.tsv.gz
GCST90200503	X-12729 levels	7446	http://ftp.ebi.ac.uk/pub/databases/gwas/summary_statistics/GCST90200001-GCST90201000/GCST90200503/GCST90200503_buildGRCh38.tsv.gz
GCST90200504	X-12830 levels	5725	http://ftp.ebi.ac.uk/pub/databases/gwas/summary_statistics/GCST90200001-GCST90201000/GCST90200504/GCST90200504_buildGRCh38.tsv.gz
GCST90200505	X-12818 levels	6246	http://ftp.ebi.ac.uk/pub/databases/gwas/summary_statistics/GCST90200001-GCST90201000/GCST90200505/GCST90200505_buildGRCh38.tsv.gz
GCST90200506	X-12812 levels	6435	http://ftp.ebi.ac.uk/pub/databases/gwas/summary_statistics/GCST90200001-GCST90201000/GCST90200506/GCST90200506_buildGRCh38.tsv.gz
GCST90200507	X-12822 levels	7957	http://ftp.ebi.ac.uk/pub/databases/gwas/summary_statistics/GCST90200001-GCST90201000/GCST90200507/GCST90200507_buildGRCh38.tsv.gz
GCST90200508	X-12738 levels	5874	http://ftp.ebi.ac.uk/pub/databases/gwas/summary_statistics/GCST90200001-GCST90201000/GCST90200508/GCST90200508_buildGRCh38.tsv.gz
GCST90200509	X-12544 levels	7471	http://ftp.ebi.ac.uk/pub/databases/gwas/summary_statistics/GCST90200001-GCST90201000/GCST90200509/GCST90200509_buildGRCh38.tsv.gz
GCST90200510	X-12680 levels	8255	http://ftp.ebi.ac.uk/pub/databases/gwas/summary_statistics/GCST90200001-GCST90201000/GCST90200510/GCST90200510_buildGRCh38.tsv.gz
GCST90200511	X-12906 levels	7896	http://ftp.ebi.ac.uk/pub/databases/gwas/summary_statistics/GCST90200001-GCST90201000/GCST90200511/GCST90200511_buildGRCh38.tsv.gz
GCST90200512	X-13684 levels	8112	http://ftp.ebi.ac.uk/pub/databases/gwas/summary_statistics/GCST90200001-GCST90201000/GCST90200512/GCST90200512_buildGRCh38.tsv.gz
GCST90200513	X-13507 levels	7936	http://ftp.ebi.ac.uk/pub/databases/gwas/summary_statistics/GCST90200001-GCST90201000/GCST90200513/GCST90200513_buildGRCh38.tsv.gz
GCST90200514	X-12851 levels	7385	http://ftp.ebi.ac.uk/pub/databases/gwas/summary_statistics/GCST90200001-GCST90201000/GCST90200514/GCST90200514_buildGRCh38.tsv.gz
GCST90200515	X-12849 levels	7555	http://ftp.ebi.ac.uk/pub/databases/gwas/summary_statistics/GCST90200001-GCST90201000/GCST90200515/GCST90200515_buildGRCh38.tsv.gz
GCST90200516	X-12847 levels	7790	http://ftp.ebi.ac.uk/pub/databases/gwas/summary_statistics/GCST90200001-GCST90201000/GCST90200516/GCST90200516_buildGRCh38.tsv.gz
GCST90200517	X-13553 levels	8118	http://ftp.ebi.ac.uk/pub/databases/gwas/summary_statistics/GCST90200001-GCST90201000/GCST90200517/GCST90200517_buildGRCh38.tsv.gz
GCST90200518	X-12839 levels	4867	http://ftp.ebi.ac.uk/pub/databases/gwas/summary_statistics/GCST90200001-GCST90201000/GCST90200518/GCST90200518_buildGRCh38.tsv.gz
GCST90200519	X-13729 levels	7724	http://ftp.ebi.ac.uk/pub/databases/gwas/summary_statistics/GCST90200001-GCST90201000/GCST90200519/GCST90200519_buildGRCh38.tsv.gz
GCST90200520	X-13007 levels	6270	http://ftp.ebi.ac.uk/pub/databases/gwas/summary_statistics/GCST90200001-GCST90201000/GCST90200520/GCST90200520_buildGRCh38.tsv.gz
GCST90200521	X-13844 levels	7501	http://ftp.ebi.ac.uk/pub/databases/gwas/summary_statistics/GCST90200001-GCST90201000/GCST90200521/GCST90200521_buildGRCh38.tsv.gz
GCST90200522	X-13728 levels	7905	http://ftp.ebi.ac.uk/pub/databases/gwas/summary_statistics/GCST90200001-GCST90201000/GCST90200522/GCST90200522_buildGRCh38.tsv.gz
GCST90200523	X-12844 levels	8231	http://ftp.ebi.ac.uk/pub/databases/gwas/summary_statistics/GCST90200001-GCST90201000/GCST90200523/GCST90200523_buildGRCh38.tsv.gz
GCST90200524	X-13695 levels	6486	http://ftp.ebi.ac.uk/pub/databases/gwas/summary_statistics/GCST90200001-GCST90201000/GCST90200524/GCST90200524_buildGRCh38.tsv.gz
GCST90200525	X-13723 levels	5269	http://ftp.ebi.ac.uk/pub/databases/gwas/summary_statistics/GCST90200001-GCST90201000/GCST90200525/GCST90200525_buildGRCh38.tsv.gz
GCST90200526	X-14056 levels	8242	http://ftp.ebi.ac.uk/pub/databases/gwas/summary_statistics/GCST90200001-GCST90201000/GCST90200526/GCST90200526_buildGRCh38.tsv.gz
GCST90200527	X-13866 levels	8252	http://ftp.ebi.ac.uk/pub/databases/gwas/summary_statistics/GCST90200001-GCST90201000/GCST90200527/GCST90200527_buildGRCh38.tsv.gz
GCST90200528	X-17146 levels	7778	http://ftp.ebi.ac.uk/pub/databases/gwas/summary_statistics/GCST90200001-GCST90201000/GCST90200528/GCST90200528_buildGRCh38.tsv.gz
GCST90200529	X-16397 levels	8057	http://ftp.ebi.ac.uk/pub/databases/gwas/summary_statistics/GCST90200001-GCST90201000/GCST90200529/GCST90200529_buildGRCh38.tsv.gz
GCST90200530	X-17335 levels	7747	http://ftp.ebi.ac.uk/pub/databases/gwas/summary_statistics/GCST90200001-GCST90201000/GCST90200530/GCST90200530_buildGRCh38.tsv.gz
GCST90200531	X-16964 levels	8048	http://ftp.ebi.ac.uk/pub/databases/gwas/summary_statistics/GCST90200001-GCST90201000/GCST90200531/GCST90200531_buildGRCh38.tsv.gz
GCST90200532	X-16935 levels	7804	http://ftp.ebi.ac.uk/pub/databases/gwas/summary_statistics/GCST90200001-GCST90201000/GCST90200532/GCST90200532_buildGRCh38.tsv.gz
GCST90200533	X-15486 levels	8236	http://ftp.ebi.ac.uk/pub/databases/gwas/summary_statistics/GCST90200001-GCST90201000/GCST90200533/GCST90200533_buildGRCh38.tsv.gz
GCST90200534	X-16580 levels	8254	http://ftp.ebi.ac.uk/pub/databases/gwas/summary_statistics/GCST90200001-GCST90201000/GCST90200534/GCST90200534_buildGRCh38.tsv.gz
GCST90200535	X-17325 levels	7448	http://ftp.ebi.ac.uk/pub/databases/gwas/summary_statistics/GCST90200001-GCST90201000/GCST90200535/GCST90200535_buildGRCh38.tsv.gz
GCST90200536	X-17328 levels	5856	http://ftp.ebi.ac.uk/pub/databases/gwas/summary_statistics/GCST90200001-GCST90201000/GCST90200536/GCST90200536_buildGRCh38.tsv.gz
GCST90200537	X-16087 levels	7071	http://ftp.ebi.ac.uk/pub/databases/gwas/summary_statistics/GCST90200001-GCST90201000/GCST90200537/GCST90200537_buildGRCh38.tsv.gz
GCST90200538	X-17010 levels	7879	http://ftp.ebi.ac.uk/pub/databases/gwas/summary_statistics/GCST90200001-GCST90201000/GCST90200538/GCST90200538_buildGRCh38.tsv.gz
GCST90200539	X-14939 levels	8250	http://ftp.ebi.ac.uk/pub/databases/gwas/summary_statistics/GCST90200001-GCST90201000/GCST90200539/GCST90200539_buildGRCh38.tsv.gz
GCST90200540	X-15461 levels	8144	http://ftp.ebi.ac.uk/pub/databases/gwas/summary_statistics/GCST90200001-GCST90201000/GCST90200540/GCST90200540_buildGRCh38.tsv.gz
GCST90200541	X-15523 levels	8071	http://ftp.ebi.ac.uk/pub/databases/gwas/summary_statistics/GCST90200001-GCST90201000/GCST90200541/GCST90200541_buildGRCh38.tsv.gz
GCST90200542	X-15728 levels	7874	http://ftp.ebi.ac.uk/pub/databases/gwas/summary_statistics/GCST90200001-GCST90201000/GCST90200542/GCST90200542_buildGRCh38.tsv.gz
GCST90200543	X-15503 levels	8237	http://ftp.ebi.ac.uk/pub/databases/gwas/summary_statistics/GCST90200001-GCST90201000/GCST90200543/GCST90200543_buildGRCh38.tsv.gz
GCST90200544	X-16124 levels	5337	http://ftp.ebi.ac.uk/pub/databases/gwas/summary_statistics/GCST90200001-GCST90201000/GCST90200544/GCST90200544_buildGRCh38.tsv.gz
GCST90200545	X-17438 levels	6913	http://ftp.ebi.ac.uk/pub/databases/gwas/summary_statistics/GCST90200001-GCST90201000/GCST90200545/GCST90200545_buildGRCh38.tsv.gz
GCST90200546	X-17354 levels	5375	http://ftp.ebi.ac.uk/pub/databases/gwas/summary_statistics/GCST90200001-GCST90201000/GCST90200546/GCST90200546_buildGRCh38.tsv.gz
GCST90200547	X-17654 levels	7690	http://ftp.ebi.ac.uk/pub/databases/gwas/summary_statistics/GCST90200001-GCST90201000/GCST90200547/GCST90200547_buildGRCh38.tsv.gz
GCST90200548	X-17676 levels	8118	http://ftp.ebi.ac.uk/pub/databases/gwas/summary_statistics/GCST90200001-GCST90201000/GCST90200548/GCST90200548_buildGRCh38.tsv.gz
GCST90200549	X-17367 levels	6092	http://ftp.ebi.ac.uk/pub/databases/gwas/summary_statistics/GCST90200001-GCST90201000/GCST90200549/GCST90200549_buildGRCh38.tsv.gz
GCST90200550	X-17357 levels	8041	http://ftp.ebi.ac.uk/pub/databases/gwas/summary_statistics/GCST90200001-GCST90201000/GCST90200550/GCST90200550_buildGRCh38.tsv.gz
GCST90200551	X-18886 levels	8198	http://ftp.ebi.ac.uk/pub/databases/gwas/summary_statistics/GCST90200001-GCST90201000/GCST90200551/GCST90200551_buildGRCh38.tsv.gz
GCST90200552	X-18887 levels	6790	http://ftp.ebi.ac.uk/pub/databases/gwas/summary_statistics/GCST90200001-GCST90201000/GCST90200552/GCST90200552_buildGRCh38.tsv.gz
GCST90200553	X-17653 levels	8025	http://ftp.ebi.ac.uk/pub/databases/gwas/summary_statistics/GCST90200001-GCST90201000/GCST90200553/GCST90200553_buildGRCh38.tsv.gz
GCST90200554	X-17346 levels	6459	http://ftp.ebi.ac.uk/pub/databases/gwas/summary_statistics/GCST90200001-GCST90201000/GCST90200554/GCST90200554_buildGRCh38.tsv.gz
GCST90200555	X-17690 levels	7043	http://ftp.ebi.ac.uk/pub/databases/gwas/summary_statistics/GCST90200001-GCST90201000/GCST90200555/GCST90200555_buildGRCh38.tsv.gz
GCST90200556	X-18345 levels	5476	http://ftp.ebi.ac.uk/pub/databases/gwas/summary_statistics/GCST90200001-GCST90201000/GCST90200556/GCST90200556_buildGRCh38.tsv.gz
GCST90200557	X-17685 levels	7327	http://ftp.ebi.ac.uk/pub/databases/gwas/summary_statistics/GCST90200001-GCST90201000/GCST90200557/GCST90200557_buildGRCh38.tsv.gz
GCST90200558	X-18888 levels	6974	http://ftp.ebi.ac.uk/pub/databases/gwas/summary_statistics/GCST90200001-GCST90201000/GCST90200558/GCST90200558_buildGRCh38.tsv.gz
GCST90200559	X-18901 levels	8128	http://ftp.ebi.ac.uk/pub/databases/gwas/summary_statistics/GCST90200001-GCST90201000/GCST90200559/GCST90200559_buildGRCh38.tsv.gz
GCST90200560	X-17351 levels	7281	http://ftp.ebi.ac.uk/pub/databases/gwas/summary_statistics/GCST90200001-GCST90201000/GCST90200560/GCST90200560_buildGRCh38.tsv.gz
GCST90200561	X-18779 levels	8144	http://ftp.ebi.ac.uk/pub/databases/gwas/summary_statistics/GCST90200001-GCST90201000/GCST90200561/GCST90200561_buildGRCh38.tsv.gz
GCST90200562	X-21286 levels	8231	http://ftp.ebi.ac.uk/pub/databases/gwas/summary_statistics/GCST90200001-GCST90201000/GCST90200562/GCST90200562_buildGRCh38.tsv.gz
GCST90200563	X-21355 levels	8257	http://ftp.ebi.ac.uk/pub/databases/gwas/summary_statistics/GCST90200001-GCST90201000/GCST90200563/GCST90200563_buildGRCh38.tsv.gz
GCST90200564	X-21319 levels	8109	http://ftp.ebi.ac.uk/pub/databases/gwas/summary_statistics/GCST90200001-GCST90201000/GCST90200564/GCST90200564_buildGRCh38.tsv.gz
GCST90200565	X-21258 levels	8198	http://ftp.ebi.ac.uk/pub/databases/gwas/summary_statistics/GCST90200001-GCST90201000/GCST90200565/GCST90200565_buildGRCh38.tsv.gz
GCST90200566	X-21364 levels	8203	http://ftp.ebi.ac.uk/pub/databases/gwas/summary_statistics/GCST90200001-GCST90201000/GCST90200566/GCST90200566_buildGRCh38.tsv.gz
GCST90200567	X-21353 levels	8265	http://ftp.ebi.ac.uk/pub/databases/gwas/summary_statistics/GCST90200001-GCST90201000/GCST90200567/GCST90200567_buildGRCh38.tsv.gz
GCST90200568	X-19438 levels	7259	http://ftp.ebi.ac.uk/pub/databases/gwas/summary_statistics/GCST90200001-GCST90201000/GCST90200568/GCST90200568_buildGRCh38.tsv.gz
GCST90200569	X-18913 levels	8271	http://ftp.ebi.ac.uk/pub/databases/gwas/summary_statistics/GCST90200001-GCST90201000/GCST90200569/GCST90200569_buildGRCh38.tsv.gz
GCST90200570	X-18921 levels	8257	http://ftp.ebi.ac.uk/pub/databases/gwas/summary_statistics/GCST90200001-GCST90201000/GCST90200570/GCST90200570_buildGRCh38.tsv.gz
GCST90200571	X-21339 levels	8203	http://ftp.ebi.ac.uk/pub/databases/gwas/summary_statistics/GCST90200001-GCST90201000/GCST90200571/GCST90200571_buildGRCh38.tsv.gz
GCST90200572	X-19299 levels	6100	http://ftp.ebi.ac.uk/pub/databases/gwas/summary_statistics/GCST90200001-GCST90201000/GCST90200572/GCST90200572_buildGRCh38.tsv.gz
GCST90200573	X-18935 levels	4952	http://ftp.ebi.ac.uk/pub/databases/gwas/summary_statistics/GCST90200001-GCST90201000/GCST90200573/GCST90200573_buildGRCh38.tsv.gz
GCST90200574	X-21310 levels	7801	http://ftp.ebi.ac.uk/pub/databases/gwas/summary_statistics/GCST90200001-GCST90201000/GCST90200574/GCST90200574_buildGRCh38.tsv.gz
GCST90200575	X-21283 levels	7055	http://ftp.ebi.ac.uk/pub/databases/gwas/summary_statistics/GCST90200001-GCST90201000/GCST90200575/GCST90200575_buildGRCh38.tsv.gz
GCST90200576	X-21285 levels	6180	http://ftp.ebi.ac.uk/pub/databases/gwas/summary_statistics/GCST90200001-GCST90201000/GCST90200576/GCST90200576_buildGRCh38.tsv.gz
GCST90200577	X-21312 levels	4897	http://ftp.ebi.ac.uk/pub/databases/gwas/summary_statistics/GCST90200001-GCST90201000/GCST90200577/GCST90200577_buildGRCh38.tsv.gz
GCST90200578	X-18922 levels	8174	http://ftp.ebi.ac.uk/pub/databases/gwas/summary_statistics/GCST90200001-GCST90201000/GCST90200578/GCST90200578_buildGRCh38.tsv.gz
GCST90200579	X-21442 levels	6827	http://ftp.ebi.ac.uk/pub/databases/gwas/summary_statistics/GCST90200001-GCST90201000/GCST90200579/GCST90200579_buildGRCh38.tsv.gz
GCST90200580	X-21796 levels	8130	http://ftp.ebi.ac.uk/pub/databases/gwas/summary_statistics/GCST90200001-GCST90201000/GCST90200580/GCST90200580_buildGRCh38.tsv.gz
GCST90200581	X-21441 levels	8030	http://ftp.ebi.ac.uk/pub/databases/gwas/summary_statistics/GCST90200001-GCST90201000/GCST90200581/GCST90200581_buildGRCh38.tsv.gz
GCST90200582	X-21752 levels	6526	http://ftp.ebi.ac.uk/pub/databases/gwas/summary_statistics/GCST90200001-GCST90201000/GCST90200582/GCST90200582_buildGRCh38.tsv.gz
GCST90200583	X-21807 levels	5602	http://ftp.ebi.ac.uk/pub/databases/gwas/summary_statistics/GCST90200001-GCST90201000/GCST90200583/GCST90200583_buildGRCh38.tsv.gz
GCST90200584	X-21736 levels	8232	http://ftp.ebi.ac.uk/pub/databases/gwas/summary_statistics/GCST90200001-GCST90201000/GCST90200584/GCST90200584_buildGRCh38.tsv.gz
GCST90200585	X-21829 levels	8217	http://ftp.ebi.ac.uk/pub/databases/gwas/summary_statistics/GCST90200001-GCST90201000/GCST90200585/GCST90200585_buildGRCh38.tsv.gz
GCST90200586	X-21471 levels	7982	http://ftp.ebi.ac.uk/pub/databases/gwas/summary_statistics/GCST90200001-GCST90201000/GCST90200586/GCST90200586_buildGRCh38.tsv.gz
GCST90200587	X-21733 levels	6916	http://ftp.ebi.ac.uk/pub/databases/gwas/summary_statistics/GCST90200001-GCST90201000/GCST90200587/GCST90200587_buildGRCh38.tsv.gz
GCST90200588	X-21742 levels	5918	http://ftp.ebi.ac.uk/pub/databases/gwas/summary_statistics/GCST90200001-GCST90201000/GCST90200588/GCST90200588_buildGRCh38.tsv.gz
GCST90200589	X-21821 levels	7699	http://ftp.ebi.ac.uk/pub/databases/gwas/summary_statistics/GCST90200001-GCST90201000/GCST90200589/GCST90200589_buildGRCh38.tsv.gz
GCST90200590	X-21470 levels	7700	http://ftp.ebi.ac.uk/pub/databases/gwas/summary_statistics/GCST90200001-GCST90201000/GCST90200590/GCST90200590_buildGRCh38.tsv.gz
GCST90200591	X-21383 levels	8226	http://ftp.ebi.ac.uk/pub/databases/gwas/summary_statistics/GCST90200001-GCST90201000/GCST90200591/GCST90200591_buildGRCh38.tsv.gz
GCST90200592	X-21607 levels	7975	http://ftp.ebi.ac.uk/pub/databases/gwas/summary_statistics/GCST90200001-GCST90201000/GCST90200592/GCST90200592_buildGRCh38.tsv.gz
GCST90200593	X-21834 levels	7466	http://ftp.ebi.ac.uk/pub/databases/gwas/summary_statistics/GCST90200001-GCST90201000/GCST90200593/GCST90200593_buildGRCh38.tsv.gz
GCST90200594	X-21467 levels	8195	http://ftp.ebi.ac.uk/pub/databases/gwas/summary_statistics/GCST90200001-GCST90201000/GCST90200594/GCST90200594_buildGRCh38.tsv.gz
GCST90200595	X-22776 levels	6944	http://ftp.ebi.ac.uk/pub/databases/gwas/summary_statistics/GCST90200001-GCST90201000/GCST90200595/GCST90200595_buildGRCh38.tsv.gz
GCST90200596	X-23655 levels	6764	http://ftp.ebi.ac.uk/pub/databases/gwas/summary_statistics/GCST90200001-GCST90201000/GCST90200596/GCST90200596_buildGRCh38.tsv.gz
GCST90200597	X-22834 levels	6531	http://ftp.ebi.ac.uk/pub/databases/gwas/summary_statistics/GCST90200001-GCST90201000/GCST90200597/GCST90200597_buildGRCh38.tsv.gz
GCST90200598	X-22771 levels	8087	http://ftp.ebi.ac.uk/pub/databases/gwas/summary_statistics/GCST90200001-GCST90201000/GCST90200598/GCST90200598_buildGRCh38.tsv.gz
GCST90200599	X-23639 levels	8272	http://ftp.ebi.ac.uk/pub/databases/gwas/summary_statistics/GCST90200001-GCST90201000/GCST90200599/GCST90200599_buildGRCh38.tsv.gz
GCST90200600	X-23648 levels	7357	http://ftp.ebi.ac.uk/pub/databases/gwas/summary_statistics/GCST90200001-GCST90201000/GCST90200600/GCST90200600_buildGRCh38.tsv.gz
GCST90200601	X-23654 levels	8241	http://ftp.ebi.ac.uk/pub/databases/gwas/summary_statistics/GCST90200001-GCST90201000/GCST90200601/GCST90200601_buildGRCh38.tsv.gz
GCST90200602	X-22520 levels	5389	http://ftp.ebi.ac.uk/pub/databases/gwas/summary_statistics/GCST90200001-GCST90201000/GCST90200602/GCST90200602_buildGRCh38.tsv.gz
GCST90200603	X-23641 levels	6673	http://ftp.ebi.ac.uk/pub/databases/gwas/summary_statistics/GCST90200001-GCST90201000/GCST90200603/GCST90200603_buildGRCh38.tsv.gz
GCST90200604	X-23276 levels	5407	http://ftp.ebi.ac.uk/pub/databases/gwas/summary_statistics/GCST90200001-GCST90201000/GCST90200604/GCST90200604_buildGRCh38.tsv.gz
GCST90200605	X-21845 levels	4874	http://ftp.ebi.ac.uk/pub/databases/gwas/summary_statistics/GCST90200001-GCST90201000/GCST90200605/GCST90200605_buildGRCh38.tsv.gz
GCST90200606	X-22509 levels	5423	http://ftp.ebi.ac.uk/pub/databases/gwas/summary_statistics/GCST90200001-GCST90201000/GCST90200606/GCST90200606_buildGRCh38.tsv.gz
GCST90200607	X-23644 levels	8250	http://ftp.ebi.ac.uk/pub/databases/gwas/summary_statistics/GCST90200001-GCST90201000/GCST90200607/GCST90200607_buildGRCh38.tsv.gz
GCST90200608	X-22162 levels	8249	http://ftp.ebi.ac.uk/pub/databases/gwas/summary_statistics/GCST90200001-GCST90201000/GCST90200608/GCST90200608_buildGRCh38.tsv.gz
GCST90200609	X-23587 levels	7662	http://ftp.ebi.ac.uk/pub/databases/gwas/summary_statistics/GCST90200001-GCST90201000/GCST90200609/GCST90200609_buildGRCh38.tsv.gz
GCST90200610	X-23593 levels	7988	http://ftp.ebi.ac.uk/pub/databases/gwas/summary_statistics/GCST90200001-GCST90201000/GCST90200610/GCST90200610_buildGRCh38.tsv.gz
GCST90200611	X-23636 levels	8251	http://ftp.ebi.ac.uk/pub/databases/gwas/summary_statistics/GCST90200001-GCST90201000/GCST90200611/GCST90200611_buildGRCh38.tsv.gz
GCST90200612	X-23678 levels	5745	http://ftp.ebi.ac.uk/pub/databases/gwas/summary_statistics/GCST90200001-GCST90201000/GCST90200612/GCST90200612_buildGRCh38.tsv.gz
GCST90200613	X-23680 levels	8215	http://ftp.ebi.ac.uk/pub/databases/gwas/summary_statistics/GCST90200001-GCST90201000/GCST90200613/GCST90200613_buildGRCh38.tsv.gz
GCST90200614	X-23780 levels	7878	http://ftp.ebi.ac.uk/pub/databases/gwas/summary_statistics/GCST90200001-GCST90201000/GCST90200614/GCST90200614_buildGRCh38.tsv.gz
GCST90200615	X-23974 levels	7752	http://ftp.ebi.ac.uk/pub/databases/gwas/summary_statistics/GCST90200001-GCST90201000/GCST90200615/GCST90200615_buildGRCh38.tsv.gz
GCST90200616	X-23659 levels	8176	http://ftp.ebi.ac.uk/pub/databases/gwas/summary_statistics/GCST90200001-GCST90201000/GCST90200616/GCST90200616_buildGRCh38.tsv.gz
GCST90200617	X-23665 levels	8214	http://ftp.ebi.ac.uk/pub/databases/gwas/summary_statistics/GCST90200001-GCST90201000/GCST90200617/GCST90200617_buildGRCh38.tsv.gz
GCST90200618	X-23782 levels	8263	http://ftp.ebi.ac.uk/pub/databases/gwas/summary_statistics/GCST90200001-GCST90201000/GCST90200618/GCST90200618_buildGRCh38.tsv.gz
GCST90200619	X-24295 levels	7987	http://ftp.ebi.ac.uk/pub/databases/gwas/summary_statistics/GCST90200001-GCST90201000/GCST90200619/GCST90200619_buildGRCh38.tsv.gz
GCST90200620	X-24243 levels	7540	http://ftp.ebi.ac.uk/pub/databases/gwas/summary_statistics/GCST90200001-GCST90201000/GCST90200620/GCST90200620_buildGRCh38.tsv.gz
GCST90200621	X-23739 levels	8249	http://ftp.ebi.ac.uk/pub/databases/gwas/summary_statistics/GCST90200001-GCST90201000/GCST90200621/GCST90200621_buildGRCh38.tsv.gz
GCST90200622	X-23997 levels	7804	http://ftp.ebi.ac.uk/pub/databases/gwas/summary_statistics/GCST90200001-GCST90201000/GCST90200622/GCST90200622_buildGRCh38.tsv.gz
GCST90200623	X-24241 levels	8053	http://ftp.ebi.ac.uk/pub/databases/gwas/summary_statistics/GCST90200001-GCST90201000/GCST90200623/GCST90200623_buildGRCh38.tsv.gz
GCST90200624	X-24328 levels	7807	http://ftp.ebi.ac.uk/pub/databases/gwas/summary_statistics/GCST90200001-GCST90201000/GCST90200624/GCST90200624_buildGRCh38.tsv.gz
GCST90200625	X-24456 levels	6523	http://ftp.ebi.ac.uk/pub/databases/gwas/summary_statistics/GCST90200001-GCST90201000/GCST90200625/GCST90200625_buildGRCh38.tsv.gz
GCST90200626	X-24418 levels	5952	http://ftp.ebi.ac.uk/pub/databases/gwas/summary_statistics/GCST90200001-GCST90201000/GCST90200626/GCST90200626_buildGRCh38.tsv.gz
GCST90200627	X-24344 levels	5457	http://ftp.ebi.ac.uk/pub/databases/gwas/summary_statistics/GCST90200001-GCST90201000/GCST90200627/GCST90200627_buildGRCh38.tsv.gz
GCST90200628	X-24556 levels	8004	http://ftp.ebi.ac.uk/pub/databases/gwas/summary_statistics/GCST90200001-GCST90201000/GCST90200628/GCST90200628_buildGRCh38.tsv.gz
GCST90200629	X-24337 levels	8088	http://ftp.ebi.ac.uk/pub/databases/gwas/summary_statistics/GCST90200001-GCST90201000/GCST90200629/GCST90200629_buildGRCh38.tsv.gz
GCST90200630	X-24546 levels	6391	http://ftp.ebi.ac.uk/pub/databases/gwas/summary_statistics/GCST90200001-GCST90201000/GCST90200630/GCST90200630_buildGRCh38.tsv.gz
GCST90200631	X-24306 levels	8074	http://ftp.ebi.ac.uk/pub/databases/gwas/summary_statistics/GCST90200001-GCST90201000/GCST90200631/GCST90200631_buildGRCh38.tsv.gz
GCST90200632	X-24307 levels	8119	http://ftp.ebi.ac.uk/pub/databases/gwas/summary_statistics/GCST90200001-GCST90201000/GCST90200632/GCST90200632_buildGRCh38.tsv.gz
GCST90200633	X-24334 levels	6975	http://ftp.ebi.ac.uk/pub/databases/gwas/summary_statistics/GCST90200001-GCST90201000/GCST90200633/GCST90200633_buildGRCh38.tsv.gz
GCST90200634	X-24518 levels	6131	http://ftp.ebi.ac.uk/pub/databases/gwas/summary_statistics/GCST90200001-GCST90201000/GCST90200634/GCST90200634_buildGRCh38.tsv.gz
GCST90200635	X-24494 levels	6767	http://ftp.ebi.ac.uk/pub/databases/gwas/summary_statistics/GCST90200001-GCST90201000/GCST90200635/GCST90200635_buildGRCh38.tsv.gz
GCST90200636	X-24544 levels	7939	http://ftp.ebi.ac.uk/pub/databases/gwas/summary_statistics/GCST90200001-GCST90201000/GCST90200636/GCST90200636_buildGRCh38.tsv.gz
GCST90200637	X-24531 levels	6455	http://ftp.ebi.ac.uk/pub/databases/gwas/summary_statistics/GCST90200001-GCST90201000/GCST90200637/GCST90200637_buildGRCh38.tsv.gz
GCST90200638	X-24811 levels	6349	http://ftp.ebi.ac.uk/pub/databases/gwas/summary_statistics/GCST90200001-GCST90201000/GCST90200638/GCST90200638_buildGRCh38.tsv.gz
GCST90200639	X-24757 levels	6251	http://ftp.ebi.ac.uk/pub/databases/gwas/summary_statistics/GCST90200001-GCST90201000/GCST90200639/GCST90200639_buildGRCh38.tsv.gz
GCST90200640	X-24978 levels	5151	http://ftp.ebi.ac.uk/pub/databases/gwas/summary_statistics/GCST90200001-GCST90201000/GCST90200640/GCST90200640_buildGRCh38.tsv.gz
GCST90200641	X-24970 levels	8263	http://ftp.ebi.ac.uk/pub/databases/gwas/summary_statistics/GCST90200001-GCST90201000/GCST90200641/GCST90200641_buildGRCh38.tsv.gz
GCST90200642	X-24795 levels	4986	http://ftp.ebi.ac.uk/pub/databases/gwas/summary_statistics/GCST90200001-GCST90201000/GCST90200642/GCST90200642_buildGRCh38.tsv.gz
GCST90200643	X-24951 levels	8208	http://ftp.ebi.ac.uk/pub/databases/gwas/summary_statistics/GCST90200001-GCST90201000/GCST90200643/GCST90200643_buildGRCh38.tsv.gz
GCST90200644	X-24728 levels	8160	http://ftp.ebi.ac.uk/pub/databases/gwas/summary_statistics/GCST90200001-GCST90201000/GCST90200644/GCST90200644_buildGRCh38.tsv.gz
GCST90200645	X-24565 levels	4364	http://ftp.ebi.ac.uk/pub/databases/gwas/summary_statistics/GCST90200001-GCST90201000/GCST90200645/GCST90200645_buildGRCh38.tsv.gz
GCST90200646	X-24801 levels	8059	http://ftp.ebi.ac.uk/pub/databases/gwas/summary_statistics/GCST90200001-GCST90201000/GCST90200646/GCST90200646_buildGRCh38.tsv.gz
GCST90200647	X-24736 levels	4846	http://ftp.ebi.ac.uk/pub/databases/gwas/summary_statistics/GCST90200001-GCST90201000/GCST90200647/GCST90200647_buildGRCh38.tsv.gz
GCST90200648	X-24585 levels	8241	http://ftp.ebi.ac.uk/pub/databases/gwas/summary_statistics/GCST90200001-GCST90201000/GCST90200648/GCST90200648_buildGRCh38.tsv.gz
GCST90200649	X-24588 levels	8239	http://ftp.ebi.ac.uk/pub/databases/gwas/summary_statistics/GCST90200001-GCST90201000/GCST90200649/GCST90200649_buildGRCh38.tsv.gz
GCST90200650	X-25109 levels	7477	http://ftp.ebi.ac.uk/pub/databases/gwas/summary_statistics/GCST90200001-GCST90201000/GCST90200650/GCST90200650_buildGRCh38.tsv.gz
GCST90200651	X-24947 levels	8002	http://ftp.ebi.ac.uk/pub/databases/gwas/summary_statistics/GCST90200001-GCST90201000/GCST90200651/GCST90200651_buildGRCh38.tsv.gz
GCST90200652	X-24949 levels	7174	http://ftp.ebi.ac.uk/pub/databases/gwas/summary_statistics/GCST90200001-GCST90201000/GCST90200652/GCST90200652_buildGRCh38.tsv.gz
GCST90200653	X-24812 levels	7878	http://ftp.ebi.ac.uk/pub/databases/gwas/summary_statistics/GCST90200001-GCST90201000/GCST90200653/GCST90200653_buildGRCh38.tsv.gz
GCST90200654	X-25217 levels	4098	http://ftp.ebi.ac.uk/pub/databases/gwas/summary_statistics/GCST90200001-GCST90201000/GCST90200654/GCST90200654_buildGRCh38.tsv.gz
GCST90200655	X-25828 levels	8156	http://ftp.ebi.ac.uk/pub/databases/gwas/summary_statistics/GCST90200001-GCST90201000/GCST90200655/GCST90200655_buildGRCh38.tsv.gz
GCST90200656	X-25371 levels	8205	http://ftp.ebi.ac.uk/pub/databases/gwas/summary_statistics/GCST90200001-GCST90201000/GCST90200656/GCST90200656_buildGRCh38.tsv.gz
GCST90200657	X-25419 levels	7994	http://ftp.ebi.ac.uk/pub/databases/gwas/summary_statistics/GCST90200001-GCST90201000/GCST90200657/GCST90200657_buildGRCh38.tsv.gz
GCST90200658	X-25265 levels	7916	http://ftp.ebi.ac.uk/pub/databases/gwas/summary_statistics/GCST90200001-GCST90201000/GCST90200658/GCST90200658_buildGRCh38.tsv.gz
GCST90200659	X-25172 levels	8117	http://ftp.ebi.ac.uk/pub/databases/gwas/summary_statistics/GCST90200001-GCST90201000/GCST90200659/GCST90200659_buildGRCh38.tsv.gz
GCST90200660	X-25957 levels	7335	http://ftp.ebi.ac.uk/pub/databases/gwas/summary_statistics/GCST90200001-GCST90201000/GCST90200660/GCST90200660_buildGRCh38.tsv.gz
GCST90200661	X-25422 levels	8210	http://ftp.ebi.ac.uk/pub/databases/gwas/summary_statistics/GCST90200001-GCST90201000/GCST90200661/GCST90200661_buildGRCh38.tsv.gz
GCST90200662	X-25790 levels	8221	http://ftp.ebi.ac.uk/pub/databases/gwas/summary_statistics/GCST90200001-GCST90201000/GCST90200662/GCST90200662_buildGRCh38.tsv.gz
GCST90200663	X-25420 levels	8271	http://ftp.ebi.ac.uk/pub/databases/gwas/summary_statistics/GCST90200001-GCST90201000/GCST90200663/GCST90200663_buildGRCh38.tsv.gz
GCST90200664	X-25810 levels	8167	http://ftp.ebi.ac.uk/pub/databases/gwas/summary_statistics/GCST90200001-GCST90201000/GCST90200664/GCST90200664_buildGRCh38.tsv.gz
GCST90200665	X-25433 levels	6516	http://ftp.ebi.ac.uk/pub/databases/gwas/summary_statistics/GCST90200001-GCST90201000/GCST90200665/GCST90200665_buildGRCh38.tsv.gz
GCST90200666	X-25343 levels	8195	http://ftp.ebi.ac.uk/pub/databases/gwas/summary_statistics/GCST90200001-GCST90201000/GCST90200666/GCST90200666_buildGRCh38.tsv.gz
GCST90200667	X-25271 levels	7906	http://ftp.ebi.ac.uk/pub/databases/gwas/summary_statistics/GCST90200001-GCST90201000/GCST90200667/GCST90200667_buildGRCh38.tsv.gz
GCST90200668	X-25520 levels	7997	http://ftp.ebi.ac.uk/pub/databases/gwas/summary_statistics/GCST90200001-GCST90201000/GCST90200668/GCST90200668_buildGRCh38.tsv.gz
GCST90200669	X-25519 levels	8080	http://ftp.ebi.ac.uk/pub/databases/gwas/summary_statistics/GCST90200001-GCST90201000/GCST90200669/GCST90200669_buildGRCh38.tsv.gz
GCST90200670	X-26111 levels	8002	http://ftp.ebi.ac.uk/pub/databases/gwas/summary_statistics/GCST90200001-GCST90201000/GCST90200670/GCST90200670_buildGRCh38.tsv.gz
GCST90200671	X-26109 levels	6992	http://ftp.ebi.ac.uk/pub/databases/gwas/summary_statistics/GCST90200001-GCST90201000/GCST90200671/GCST90200671_buildGRCh38.tsv.gz
GCST90200672	X-26054 levels	8046	http://ftp.ebi.ac.uk/pub/databases/gwas/summary_statistics/GCST90200001-GCST90201000/GCST90200672/GCST90200672_buildGRCh38.tsv.gz
GCST90200673	Carnitine C4 levels	8111	http://ftp.ebi.ac.uk/pub/databases/gwas/summary_statistics/GCST90200001-GCST90201000/GCST90200673/GCST90200673_buildGRCh38.tsv.gz
GCST90200674	Androsterone sulfate levels	8182	http://ftp.ebi.ac.uk/pub/databases/gwas/summary_statistics/GCST90200001-GCST90201000/GCST90200674/GCST90200674_buildGRCh38.tsv.gz
GCST90200675	N-acetyltyrosine levels	7841	http://ftp.ebi.ac.uk/pub/databases/gwas/summary_statistics/GCST90200001-GCST90201000/GCST90200675/GCST90200675_buildGRCh38.tsv.gz
GCST90200676	N-acetyl-L-glutamine levels	8181	http://ftp.ebi.ac.uk/pub/databases/gwas/summary_statistics/GCST90200001-GCST90201000/GCST90200676/GCST90200676_buildGRCh38.tsv.gz
GCST90200677	N-acetylphenylalanine levels	8228	http://ftp.ebi.ac.uk/pub/databases/gwas/summary_statistics/GCST90200001-GCST90201000/GCST90200677/GCST90200677_buildGRCh38.tsv.gz
GCST90200678	N-acetylasparagine levels	7935	http://ftp.ebi.ac.uk/pub/databases/gwas/summary_statistics/GCST90200001-GCST90201000/GCST90200678/GCST90200678_buildGRCh38.tsv.gz
GCST90200679	N-acetylarginine levels	8271	http://ftp.ebi.ac.uk/pub/databases/gwas/summary_statistics/GCST90200001-GCST90201000/GCST90200679/GCST90200679_buildGRCh38.tsv.gz
GCST90200680	5-acetylamino-6-formylamino-3-methyluracil levels	7599	http://ftp.ebi.ac.uk/pub/databases/gwas/summary_statistics/GCST90200001-GCST90201000/GCST90200680/GCST90200680_buildGRCh38.tsv.gz
GCST90200681	Orotidine levels	8017	http://ftp.ebi.ac.uk/pub/databases/gwas/summary_statistics/GCST90200001-GCST90201000/GCST90200681/GCST90200681_buildGRCh38.tsv.gz
GCST90200682	3-methylcytidine levels	8117	http://ftp.ebi.ac.uk/pub/databases/gwas/summary_statistics/GCST90200001-GCST90201000/GCST90200682/GCST90200682_buildGRCh38.tsv.gz
GCST90200683	N-acetylcitrulline levels	7324	http://ftp.ebi.ac.uk/pub/databases/gwas/summary_statistics/GCST90200001-GCST90201000/GCST90200683/GCST90200683_buildGRCh38.tsv.gz
GCST90200684	N-acetyl-aspartyl-glutamate (naag) levels	7705	http://ftp.ebi.ac.uk/pub/databases/gwas/summary_statistics/GCST90200001-GCST90201000/GCST90200684/GCST90200684_buildGRCh38.tsv.gz
GCST90200685	1-stearoyl-2-arachidonoyl-gpc (18:0/20:4) levels	8253	http://ftp.ebi.ac.uk/pub/databases/gwas/summary_statistics/GCST90200001-GCST90201000/GCST90200685/GCST90200685_buildGRCh38.tsv.gz
GCST90200686	Bilirubin (E,E) levels	8263	http://ftp.ebi.ac.uk/pub/databases/gwas/summary_statistics/GCST90200001-GCST90201000/GCST90200686/GCST90200686_buildGRCh38.tsv.gz
GCST90200687	Bilirubin (E,Z or Z,E) levels	8238	http://ftp.ebi.ac.uk/pub/databases/gwas/summary_statistics/GCST90200001-GCST90201000/GCST90200687/GCST90200687_buildGRCh38.tsv.gz
GCST90200688	Androsterone glucuronide levels	7980	http://ftp.ebi.ac.uk/pub/databases/gwas/summary_statistics/GCST90200001-GCST90201000/GCST90200688/GCST90200688_buildGRCh38.tsv.gz
GCST90200689	N6-methyllysine levels	8299	http://ftp.ebi.ac.uk/pub/databases/gwas/summary_statistics/GCST90200001-GCST90201000/GCST90200689/GCST90200689_buildGRCh38.tsv.gz
GCST90200690	N-acetyl-1-methylhistidine levels	7588	http://ftp.ebi.ac.uk/pub/databases/gwas/summary_statistics/GCST90200001-GCST90201000/GCST90200690/GCST90200690_buildGRCh38.tsv.gz
GCST90200691	N-delta-acetylornithine levels	8259	http://ftp.ebi.ac.uk/pub/databases/gwas/summary_statistics/GCST90200001-GCST90201000/GCST90200691/GCST90200691_buildGRCh38.tsv.gz
GCST90200692	1-palmitoyl-2-arachidonoyl-gpc (16:0/20:4n6) levels	8238	http://ftp.ebi.ac.uk/pub/databases/gwas/summary_statistics/GCST90200001-GCST90201000/GCST90200692/GCST90200692_buildGRCh38.tsv.gz
GCST90200693	Glycochenodeoxycholate glucuronide (1) levels	8236	http://ftp.ebi.ac.uk/pub/databases/gwas/summary_statistics/GCST90200001-GCST90201000/GCST90200693/GCST90200693_buildGRCh38.tsv.gz
GCST90200694	2'-o-methylcytidine levels	8122	http://ftp.ebi.ac.uk/pub/databases/gwas/summary_statistics/GCST90200001-GCST90201000/GCST90200694/GCST90200694_buildGRCh38.tsv.gz
GCST90200695	2'-o-methyluridine levels	7582	http://ftp.ebi.ac.uk/pub/databases/gwas/summary_statistics/GCST90200001-GCST90201000/GCST90200695/GCST90200695_buildGRCh38.tsv.gz
GCST90200696	N6,N6-dimethyllysine levels	8265	http://ftp.ebi.ac.uk/pub/databases/gwas/summary_statistics/GCST90200001-GCST90201000/GCST90200696/GCST90200696_buildGRCh38.tsv.gz
GCST90200697	N2-acetyl,N6,N6-dimethyllysine levels	7891	http://ftp.ebi.ac.uk/pub/databases/gwas/summary_statistics/GCST90200001-GCST90201000/GCST90200697/GCST90200697_buildGRCh38.tsv.gz
GCST90200698	N2-acetyl,N6-methyllysine levels	8069	http://ftp.ebi.ac.uk/pub/databases/gwas/summary_statistics/GCST90200001-GCST90201000/GCST90200698/GCST90200698_buildGRCh38.tsv.gz
GCST90200699	Deoxycholic acid glucuronide levels	8060	http://ftp.ebi.ac.uk/pub/databases/gwas/summary_statistics/GCST90200001-GCST90201000/GCST90200699/GCST90200699_buildGRCh38.tsv.gz
GCST90200700	Decadienedioic acid (C10:2-DC) levels	8131	http://ftp.ebi.ac.uk/pub/databases/gwas/summary_statistics/GCST90200001-GCST90201000/GCST90200700/GCST90200700_buildGRCh38.tsv.gz
GCST90200701	Bilirubin degradation product, C17H18N2O4 (1) levels	8254	http://ftp.ebi.ac.uk/pub/databases/gwas/summary_statistics/GCST90200001-GCST90201000/GCST90200701/GCST90200701_buildGRCh38.tsv.gz
GCST90200702	Bilirubin degradation product, C17H18N2O4 (2) levels	8255	http://ftp.ebi.ac.uk/pub/databases/gwas/summary_statistics/GCST90200001-GCST90201000/GCST90200702/GCST90200702_buildGRCh38.tsv.gz
GCST90200703	Bilirubin degradation product, C17H18N2O4 (3) levels	8253	http://ftp.ebi.ac.uk/pub/databases/gwas/summary_statistics/GCST90200001-GCST90201000/GCST90200703/GCST90200703_buildGRCh38.tsv.gz
GCST90200704	Bilirubin (z,z) levels	8261	http://ftp.ebi.ac.uk/pub/databases/gwas/summary_statistics/GCST90200001-GCST90201000/GCST90200704/GCST90200704_buildGRCh38.tsv.gz
GCST90200705	Ethylmalonate levels	8172	http://ftp.ebi.ac.uk/pub/databases/gwas/summary_statistics/GCST90200001-GCST90201000/GCST90200705/GCST90200705_buildGRCh38.tsv.gz
GCST90200706	Biliverdin levels	8262	http://ftp.ebi.ac.uk/pub/databases/gwas/summary_statistics/GCST90200001-GCST90201000/GCST90200706/GCST90200706_buildGRCh38.tsv.gz
GCST90200707	Glycine levels	8262	http://ftp.ebi.ac.uk/pub/databases/gwas/summary_statistics/GCST90200001-GCST90201000/GCST90200707/GCST90200707_buildGRCh38.tsv.gz
GCST90200708	X-12112 levels	8211	http://ftp.ebi.ac.uk/pub/databases/gwas/summary_statistics/GCST90200001-GCST90201000/GCST90200708/GCST90200708_buildGRCh38.tsv.gz
GCST90200709	X-12798 levels	8186	http://ftp.ebi.ac.uk/pub/databases/gwas/summary_statistics/GCST90200001-GCST90201000/GCST90200709/GCST90200709_buildGRCh38.tsv.gz
GCST90200710	X-13431 levels	8161	http://ftp.ebi.ac.uk/pub/databases/gwas/summary_statistics/GCST90200001-GCST90201000/GCST90200710/GCST90200710_buildGRCh38.tsv.gz
GCST90200711	X-19141 levels	8244	http://ftp.ebi.ac.uk/pub/databases/gwas/summary_statistics/GCST90200001-GCST90201000/GCST90200711/GCST90200711_buildGRCh38.tsv.gz
GCST90200712	Spermidine to 5-methylthioadenosine (MTA) ratio	7320	http://ftp.ebi.ac.uk/pub/databases/gwas/summary_statistics/GCST90200001-GCST90201000/GCST90200712/GCST90200712_buildGRCh38.tsv.gz
GCST90200713	Spermidine to ornithine ratio	7309	http://ftp.ebi.ac.uk/pub/databases/gwas/summary_statistics/GCST90200001-GCST90201000/GCST90200713/GCST90200713_buildGRCh38.tsv.gz
GCST90200714	Alpha-ketoglutarate to alpha-ketobutyrate ratio	8216	http://ftp.ebi.ac.uk/pub/databases/gwas/summary_statistics/GCST90200001-GCST90201000/GCST90200714/GCST90200714_buildGRCh38.tsv.gz
GCST90200715	Alpha-ketoglutarate to glutamate ratio	8274	http://ftp.ebi.ac.uk/pub/databases/gwas/summary_statistics/GCST90200001-GCST90201000/GCST90200715/GCST90200715_buildGRCh38.tsv.gz
GCST90200716	Adenosine 5'-diphosphate (ADP) to phosphoethanolamine ratio	4579	http://ftp.ebi.ac.uk/pub/databases/gwas/summary_statistics/GCST90200001-GCST90201000/GCST90200716/GCST90200716_buildGRCh38.tsv.gz
GCST90200717	3-phosphoglycerate to adenosine 5'-diphosphate (ADP) ratio	4530	http://ftp.ebi.ac.uk/pub/databases/gwas/summary_statistics/GCST90200001-GCST90201000/GCST90200717/GCST90200717_buildGRCh38.tsv.gz
GCST90200718	Alpha-ketoglutarate to succinate ratio	8260	http://ftp.ebi.ac.uk/pub/databases/gwas/summary_statistics/GCST90200001-GCST90201000/GCST90200718/GCST90200718_buildGRCh38.tsv.gz
GCST90200719	Adenosine 3',5'-cyclic monophosphate (cAMP) to adenosine 5'-monophosphate (AMP) ratio	6726	http://ftp.ebi.ac.uk/pub/databases/gwas/summary_statistics/GCST90200001-GCST90201000/GCST90200719/GCST90200719_buildGRCh38.tsv.gz
GCST90200720	Adenosine 5'-diphosphate (ADP) to pantothenate ratio	4561	http://ftp.ebi.ac.uk/pub/databases/gwas/summary_statistics/GCST90200001-GCST90201000/GCST90200720/GCST90200720_buildGRCh38.tsv.gz
GCST90200721	Adenosine 5'-diphosphate (ADP) to phosphate ratio	4559	http://ftp.ebi.ac.uk/pub/databases/gwas/summary_statistics/GCST90200001-GCST90201000/GCST90200721/GCST90200721_buildGRCh38.tsv.gz
GCST90200722	S-adenosylhomocysteine (SAH) to leucine ratio	6122	http://ftp.ebi.ac.uk/pub/databases/gwas/summary_statistics/GCST90200001-GCST90201000/GCST90200722/GCST90200722_buildGRCh38.tsv.gz
GCST90200723	S-adenosylhomocysteine (SAH) to 5-methyluridine (ribothymidine) ratio	6078	http://ftp.ebi.ac.uk/pub/databases/gwas/summary_statistics/GCST90200001-GCST90201000/GCST90200723/GCST90200723_buildGRCh38.tsv.gz
GCST90200724	Cholate to taurocholate ratio	7328	http://ftp.ebi.ac.uk/pub/databases/gwas/summary_statistics/GCST90200001-GCST90201000/GCST90200724/GCST90200724_buildGRCh38.tsv.gz
GCST90200725	Adenosine 5'-diphosphate (ADP) to creatine ratio	4561	http://ftp.ebi.ac.uk/pub/databases/gwas/summary_statistics/GCST90200001-GCST90201000/GCST90200725/GCST90200725_buildGRCh38.tsv.gz
GCST90200726	N-acetylputrescine to (N(1) + N(8))-acetylspermidine ratio	8144	http://ftp.ebi.ac.uk/pub/databases/gwas/summary_statistics/GCST90200001-GCST90201000/GCST90200726/GCST90200726_buildGRCh38.tsv.gz
GCST90200727	Adenosine 3',5'-cyclic monophosphate (cAMP) to taurocholate ratio	6329	http://ftp.ebi.ac.uk/pub/databases/gwas/summary_statistics/GCST90200001-GCST90201000/GCST90200727/GCST90200727_buildGRCh38.tsv.gz
GCST90200728	Adenosine 5'-diphosphate (ADP) to Adenosine 5'-monophosphate (AMP) ratio	4573	http://ftp.ebi.ac.uk/pub/databases/gwas/summary_statistics/GCST90200001-GCST90201000/GCST90200728/GCST90200728_buildGRCh38.tsv.gz
GCST90200729	3-phosphoglycerate to phosphate ratio	8153	http://ftp.ebi.ac.uk/pub/databases/gwas/summary_statistics/GCST90200001-GCST90201000/GCST90200729/GCST90200729_buildGRCh38.tsv.gz
GCST90200730	Adenosine 5'-diphosphate (ADP) to fructose ratio	4571	http://ftp.ebi.ac.uk/pub/databases/gwas/summary_statistics/GCST90200001-GCST90201000/GCST90200730/GCST90200730_buildGRCh38.tsv.gz
GCST90200731	Adenosine 5'-diphosphate (ADP) to mannose ratio	4587	http://ftp.ebi.ac.uk/pub/databases/gwas/summary_statistics/GCST90200001-GCST90201000/GCST90200731/GCST90200731_buildGRCh38.tsv.gz
GCST90200732	Adenosine 5'-diphosphate (ADP) to tyrosine ratio	4560	http://ftp.ebi.ac.uk/pub/databases/gwas/summary_statistics/GCST90200001-GCST90201000/GCST90200732/GCST90200732_buildGRCh38.tsv.gz
GCST90200733	Adenosine 5'-diphosphate (ADP) to N-acetylglucosamine to N-acetylgalactosamine ratio	4392	http://ftp.ebi.ac.uk/pub/databases/gwas/summary_statistics/GCST90200001-GCST90201000/GCST90200733/GCST90200733_buildGRCh38.tsv.gz
GCST90200734	Adenosine 5'-monophosphate (AMP) to palmitate (16:0) ratio	8227	http://ftp.ebi.ac.uk/pub/databases/gwas/summary_statistics/GCST90200001-GCST90201000/GCST90200734/GCST90200734_buildGRCh38.tsv.gz
GCST90200735	Arginine to ornithine ratio	8250	http://ftp.ebi.ac.uk/pub/databases/gwas/summary_statistics/GCST90200001-GCST90201000/GCST90200735/GCST90200735_buildGRCh38.tsv.gz
GCST90200736	Adenosine 5'-diphosphate (ADP) to arginine ratio	4568	http://ftp.ebi.ac.uk/pub/databases/gwas/summary_statistics/GCST90200001-GCST90201000/GCST90200736/GCST90200736_buildGRCh38.tsv.gz
GCST90200737	Adenosine 5'-diphosphate (ADP) to 2'-deoxyuridine ratio	4391	http://ftp.ebi.ac.uk/pub/databases/gwas/summary_statistics/GCST90200001-GCST90201000/GCST90200737/GCST90200737_buildGRCh38.tsv.gz
GCST90200738	Adenosine 5'-monophosphate (AMP) to inosine 5'-monophosphate (IMP) ratio	4601	http://ftp.ebi.ac.uk/pub/databases/gwas/summary_statistics/GCST90200001-GCST90201000/GCST90200738/GCST90200738_buildGRCh38.tsv.gz
GCST90200739	Adenosine 5'-monophosphate (AMP) to proline ratio	8190	http://ftp.ebi.ac.uk/pub/databases/gwas/summary_statistics/GCST90200001-GCST90201000/GCST90200739/GCST90200739_buildGRCh38.tsv.gz
GCST90200740	Arachidonate (20:4n6) to oleate to vaccenate (18:1) ratio	8171	http://ftp.ebi.ac.uk/pub/databases/gwas/summary_statistics/GCST90200001-GCST90201000/GCST90200740/GCST90200740_buildGRCh38.tsv.gz
GCST90200741	Adenosine 5'-monophosphate (AMP) to alanine ratio	8172	http://ftp.ebi.ac.uk/pub/databases/gwas/summary_statistics/GCST90200001-GCST90201000/GCST90200741/GCST90200741_buildGRCh38.tsv.gz
GCST90200742	Aspartate to citrate ratio	8191	http://ftp.ebi.ac.uk/pub/databases/gwas/summary_statistics/GCST90200001-GCST90201000/GCST90200742/GCST90200742_buildGRCh38.tsv.gz
GCST90200743	Arginine to citrulline ratio	8192	http://ftp.ebi.ac.uk/pub/databases/gwas/summary_statistics/GCST90200001-GCST90201000/GCST90200743/GCST90200743_buildGRCh38.tsv.gz
GCST90200744	Arginine to glutamate ratio	8194	http://ftp.ebi.ac.uk/pub/databases/gwas/summary_statistics/GCST90200001-GCST90201000/GCST90200744/GCST90200744_buildGRCh38.tsv.gz
GCST90200745	Adenosine 5'-monophosphate (AMP) to phenylalanine ratio	8189	http://ftp.ebi.ac.uk/pub/databases/gwas/summary_statistics/GCST90200001-GCST90201000/GCST90200745/GCST90200745_buildGRCh38.tsv.gz
GCST90200746	Adenosine 5'-diphosphate (ADP) to gluconate ratio	4540	http://ftp.ebi.ac.uk/pub/databases/gwas/summary_statistics/GCST90200001-GCST90201000/GCST90200746/GCST90200746_buildGRCh38.tsv.gz
GCST90200747	Adenosine 5'-monophosphate (AMP) to phosphate ratio	8184	http://ftp.ebi.ac.uk/pub/databases/gwas/summary_statistics/GCST90200001-GCST90201000/GCST90200747/GCST90200747_buildGRCh38.tsv.gz
GCST90200748	Aspartate to glutamate ratio	8190	http://ftp.ebi.ac.uk/pub/databases/gwas/summary_statistics/GCST90200001-GCST90201000/GCST90200748/GCST90200748_buildGRCh38.tsv.gz
GCST90200749	Arachidonate (20:4n6) to pyruvate ratio	8200	http://ftp.ebi.ac.uk/pub/databases/gwas/summary_statistics/GCST90200001-GCST90201000/GCST90200749/GCST90200749_buildGRCh38.tsv.gz
GCST90200750	Aspartate to asparagine ratio	8195	http://ftp.ebi.ac.uk/pub/databases/gwas/summary_statistics/GCST90200001-GCST90201000/GCST90200750/GCST90200750_buildGRCh38.tsv.gz
GCST90200751	Cortisone to cortisol ratio	8173	http://ftp.ebi.ac.uk/pub/databases/gwas/summary_statistics/GCST90200001-GCST90201000/GCST90200751/GCST90200751_buildGRCh38.tsv.gz
GCST90200752	Succinate to acetoacetate ratio	6829	http://ftp.ebi.ac.uk/pub/databases/gwas/summary_statistics/GCST90200001-GCST90201000/GCST90200752/GCST90200752_buildGRCh38.tsv.gz
GCST90200753	Aspartate to citrulline ratio	8139	http://ftp.ebi.ac.uk/pub/databases/gwas/summary_statistics/GCST90200001-GCST90201000/GCST90200753/GCST90200753_buildGRCh38.tsv.gz
GCST90200754	Sphingosine to phosphate ratio	8017	http://ftp.ebi.ac.uk/pub/databases/gwas/summary_statistics/GCST90200001-GCST90201000/GCST90200754/GCST90200754_buildGRCh38.tsv.gz
GCST90200755	Inosine 5'-monophosphate (IMP) to phosphate ratio	4605	http://ftp.ebi.ac.uk/pub/databases/gwas/summary_statistics/GCST90200001-GCST90201000/GCST90200755/GCST90200755_buildGRCh38.tsv.gz
GCST90200756	Glycine to pyridoxal ratio	8173	http://ftp.ebi.ac.uk/pub/databases/gwas/summary_statistics/GCST90200001-GCST90201000/GCST90200756/GCST90200756_buildGRCh38.tsv.gz
GCST90200757	Glycine to alanine ratio	8167	http://ftp.ebi.ac.uk/pub/databases/gwas/summary_statistics/GCST90200001-GCST90201000/GCST90200757/GCST90200757_buildGRCh38.tsv.gz
GCST90200758	Glycine to serine ratio	8206	http://ftp.ebi.ac.uk/pub/databases/gwas/summary_statistics/GCST90200001-GCST90201000/GCST90200758/GCST90200758_buildGRCh38.tsv.gz
GCST90200759	Histidine to trans-urocanate ratio	8109	http://ftp.ebi.ac.uk/pub/databases/gwas/summary_statistics/GCST90200001-GCST90201000/GCST90200759/GCST90200759_buildGRCh38.tsv.gz
GCST90200760	Methionine to methionine sulfoxide ratio	8214	http://ftp.ebi.ac.uk/pub/databases/gwas/summary_statistics/GCST90200001-GCST90201000/GCST90200760/GCST90200760_buildGRCh38.tsv.gz
GCST90200761	Citrulline to dimethylarginine (SDMA + ADMA) ratio	8243	http://ftp.ebi.ac.uk/pub/databases/gwas/summary_statistics/GCST90200001-GCST90201000/GCST90200761/GCST90200761_buildGRCh38.tsv.gz
GCST90200762	Palmitate (16:0) to myristate (14:0) ratio	8215	http://ftp.ebi.ac.uk/pub/databases/gwas/summary_statistics/GCST90200001-GCST90201000/GCST90200762/GCST90200762_buildGRCh38.tsv.gz
GCST90200763	Phosphate to N-acetylneuraminate ratio	8256	http://ftp.ebi.ac.uk/pub/databases/gwas/summary_statistics/GCST90200001-GCST90201000/GCST90200763/GCST90200763_buildGRCh38.tsv.gz
GCST90200764	Phosphate to uridine ratio	8186	http://ftp.ebi.ac.uk/pub/databases/gwas/summary_statistics/GCST90200001-GCST90201000/GCST90200764/GCST90200764_buildGRCh38.tsv.gz
GCST90200765	Phosphate to alanine ratio	8230	http://ftp.ebi.ac.uk/pub/databases/gwas/summary_statistics/GCST90200001-GCST90201000/GCST90200765/GCST90200765_buildGRCh38.tsv.gz
GCST90200766	Phosphate to phosphoethanolamine ratio	8205	http://ftp.ebi.ac.uk/pub/databases/gwas/summary_statistics/GCST90200001-GCST90201000/GCST90200766/GCST90200766_buildGRCh38.tsv.gz
GCST90200767	Phosphate to glucose ratio	8232	http://ftp.ebi.ac.uk/pub/databases/gwas/summary_statistics/GCST90200001-GCST90201000/GCST90200767/GCST90200767_buildGRCh38.tsv.gz
GCST90200768	Phosphate to 2'-deoxyuridine ratio	7846	http://ftp.ebi.ac.uk/pub/databases/gwas/summary_statistics/GCST90200001-GCST90201000/GCST90200768/GCST90200768_buildGRCh38.tsv.gz
GCST90200769	Phosphate to mannose ratio	8206	http://ftp.ebi.ac.uk/pub/databases/gwas/summary_statistics/GCST90200001-GCST90201000/GCST90200769/GCST90200769_buildGRCh38.tsv.gz
GCST90200770	Phenylalanine to tyrosine ratio	8205	http://ftp.ebi.ac.uk/pub/databases/gwas/summary_statistics/GCST90200001-GCST90201000/GCST90200770/GCST90200770_buildGRCh38.tsv.gz
GCST90200771	Phosphate to fructose ratio	8209	http://ftp.ebi.ac.uk/pub/databases/gwas/summary_statistics/GCST90200001-GCST90201000/GCST90200771/GCST90200771_buildGRCh38.tsv.gz
GCST90200772	Phosphate to citrate ratio	8238	http://ftp.ebi.ac.uk/pub/databases/gwas/summary_statistics/GCST90200001-GCST90201000/GCST90200772/GCST90200772_buildGRCh38.tsv.gz
GCST90200773	Serine to alpha-tocopherol ratio	8197	http://ftp.ebi.ac.uk/pub/databases/gwas/summary_statistics/GCST90200001-GCST90201000/GCST90200773/GCST90200773_buildGRCh38.tsv.gz
GCST90200774	Uridine to pseudouridine ratio	8254	http://ftp.ebi.ac.uk/pub/databases/gwas/summary_statistics/GCST90200001-GCST90201000/GCST90200774/GCST90200774_buildGRCh38.tsv.gz
GCST90200775	Serine to pyruvate ratio	8235	http://ftp.ebi.ac.uk/pub/databases/gwas/summary_statistics/GCST90200001-GCST90201000/GCST90200775/GCST90200775_buildGRCh38.tsv.gz
GCST90200776	Glutamate to glutamine ratio	8228	http://ftp.ebi.ac.uk/pub/databases/gwas/summary_statistics/GCST90200001-GCST90201000/GCST90200776/GCST90200776_buildGRCh38.tsv.gz
GCST90200777	Uridine to cytidine ratio	7705	http://ftp.ebi.ac.uk/pub/databases/gwas/summary_statistics/GCST90200001-GCST90201000/GCST90200777/GCST90200777_buildGRCh38.tsv.gz
GCST90200778	Pyruvate to 3-methyl-2-oxobutyrate ratio	8193	http://ftp.ebi.ac.uk/pub/databases/gwas/summary_statistics/GCST90200001-GCST90201000/GCST90200778/GCST90200778_buildGRCh38.tsv.gz
GCST90200779	Pyruvate to N-acetylneuraminate ratio	8194	http://ftp.ebi.ac.uk/pub/databases/gwas/summary_statistics/GCST90200001-GCST90201000/GCST90200779/GCST90200779_buildGRCh38.tsv.gz
GCST90200780	Alanine to pyruvate ratio	8250	http://ftp.ebi.ac.uk/pub/databases/gwas/summary_statistics/GCST90200001-GCST90201000/GCST90200780/GCST90200780_buildGRCh38.tsv.gz
GCST90200781	Glucose to maltose ratio	6308	http://ftp.ebi.ac.uk/pub/databases/gwas/summary_statistics/GCST90200001-GCST90201000/GCST90200781/GCST90200781_buildGRCh38.tsv.gz
GCST90200782	Mannose to trans-4-hydroxyproline ratio	8194	http://ftp.ebi.ac.uk/pub/databases/gwas/summary_statistics/GCST90200001-GCST90201000/GCST90200782/GCST90200782_buildGRCh38.tsv.gz
GCST90200783	Mannose to S-methylcysteine ratio	8182	http://ftp.ebi.ac.uk/pub/databases/gwas/summary_statistics/GCST90200001-GCST90201000/GCST90200783/GCST90200783_buildGRCh38.tsv.gz
GCST90200784	Glutamate to cysteine ratio	8199	http://ftp.ebi.ac.uk/pub/databases/gwas/summary_statistics/GCST90200001-GCST90201000/GCST90200784/GCST90200784_buildGRCh38.tsv.gz
GCST90200785	Cysteine to 5-oxoproline ratio	8203	http://ftp.ebi.ac.uk/pub/databases/gwas/summary_statistics/GCST90200001-GCST90201000/GCST90200785/GCST90200785_buildGRCh38.tsv.gz
GCST90200786	Cysteine to alanine ratio	8220	http://ftp.ebi.ac.uk/pub/databases/gwas/summary_statistics/GCST90200001-GCST90201000/GCST90200786/GCST90200786_buildGRCh38.tsv.gz
GCST90200787	Glutamine to asparagine ratio	8251	http://ftp.ebi.ac.uk/pub/databases/gwas/summary_statistics/GCST90200001-GCST90201000/GCST90200787/GCST90200787_buildGRCh38.tsv.gz
GCST90200788	5-oxoproline to citrate ratio	8256	http://ftp.ebi.ac.uk/pub/databases/gwas/summary_statistics/GCST90200001-GCST90201000/GCST90200788/GCST90200788_buildGRCh38.tsv.gz
GCST90200789	Alpha-tocopherol to sulfate ratio	8201	http://ftp.ebi.ac.uk/pub/databases/gwas/summary_statistics/GCST90200001-GCST90201000/GCST90200789/GCST90200789_buildGRCh38.tsv.gz
GCST90200790	Thyroxine to taurocholate ratio	7615	http://ftp.ebi.ac.uk/pub/databases/gwas/summary_statistics/GCST90200001-GCST90201000/GCST90200790/GCST90200790_buildGRCh38.tsv.gz
GCST90200791	Creatine to carnitine ratio	8235	http://ftp.ebi.ac.uk/pub/databases/gwas/summary_statistics/GCST90200001-GCST90201000/GCST90200791/GCST90200791_buildGRCh38.tsv.gz
GCST90200792	Carnitine to palmitoylcarnitine (C16) ratio	8146	http://ftp.ebi.ac.uk/pub/databases/gwas/summary_statistics/GCST90200001-GCST90201000/GCST90200792/GCST90200792_buildGRCh38.tsv.gz
GCST90200793	Glycolithocholate to glycolithocholate sulfate ratio	7043	http://ftp.ebi.ac.uk/pub/databases/gwas/summary_statistics/GCST90200001-GCST90201000/GCST90200793/GCST90200793_buildGRCh38.tsv.gz
GCST90200794	Oleoyl-linoleoyl-glycerol (18:1 to 18:2) [2] to linoleoyl-arachidonoyl-glycerol (18:2 to 20:4) [1] ratio	7620	http://ftp.ebi.ac.uk/pub/databases/gwas/summary_statistics/GCST90200001-GCST90201000/GCST90200794/GCST90200794_buildGRCh38.tsv.gz
GCST90200795	Oleoyl-linoleoyl-glycerol (18:1 to 18:2) [2] to linoleoyl-arachidonoyl-glycerol (18:2 to 20:4) [2] ratio	7615	http://ftp.ebi.ac.uk/pub/databases/gwas/summary_statistics/GCST90200001-GCST90201000/GCST90200795/GCST90200795_buildGRCh38.tsv.gz
GCST90200796	Spermidine to (N(1) + N(8))-acetylspermidine ratio	7287	http://ftp.ebi.ac.uk/pub/databases/gwas/summary_statistics/GCST90200001-GCST90201000/GCST90200796/GCST90200796_buildGRCh38.tsv.gz
GCST90200797	Spermidine to N-acetylputrescine ratio	7299	http://ftp.ebi.ac.uk/pub/databases/gwas/summary_statistics/GCST90200001-GCST90201000/GCST90200797/GCST90200797_buildGRCh38.tsv.gz
GCST90200798	Dopamine 4-sulfate to dopamine 3-O-sulfate ratio	6840	http://ftp.ebi.ac.uk/pub/databases/gwas/summary_statistics/GCST90200001-GCST90201000/GCST90200798/GCST90200798_buildGRCh38.tsv.gz
GCST90200799	Spermidine to adenosine 5'-diphosphate (ADP) ratio	4195	http://ftp.ebi.ac.uk/pub/databases/gwas/summary_statistics/GCST90200001-GCST90201000/GCST90200799/GCST90200799_buildGRCh38.tsv.gz
GCST90200800	Spermidine to histidine ratio	7297	http://ftp.ebi.ac.uk/pub/databases/gwas/summary_statistics/GCST90200001-GCST90201000/GCST90200800/GCST90200800_buildGRCh38.tsv.gz
GCST90200801	5-methylthioadenosine (MTA) to phosphate ratio	8261	http://ftp.ebi.ac.uk/pub/databases/gwas/summary_statistics/GCST90200001-GCST90201000/GCST90200801/GCST90200801_buildGRCh38.tsv.gz
GCST90200802	Histidine to pyruvate ratio	8241	http://ftp.ebi.ac.uk/pub/databases/gwas/summary_statistics/GCST90200001-GCST90201000/GCST90200802/GCST90200802_buildGRCh38.tsv.gz
GCST90200803	Spermidine to phosphate ratio	7382	http://ftp.ebi.ac.uk/pub/databases/gwas/summary_statistics/GCST90200001-GCST90201000/GCST90200803/GCST90200803_buildGRCh38.tsv.gz
GCST90200804	Spermidine to pyruvate ratio	7296	http://ftp.ebi.ac.uk/pub/databases/gwas/summary_statistics/GCST90200001-GCST90201000/GCST90200804/GCST90200804_buildGRCh38.tsv.gz
GCST90200805	Spermidine to carnitine ratio	7338	http://ftp.ebi.ac.uk/pub/databases/gwas/summary_statistics/GCST90200001-GCST90201000/GCST90200805/GCST90200805_buildGRCh38.tsv.gz
GCST90200806	Spermidine to ergothioneine ratio	7291	http://ftp.ebi.ac.uk/pub/databases/gwas/summary_statistics/GCST90200001-GCST90201000/GCST90200806/GCST90200806_buildGRCh38.tsv.gz
GCST90200807	Carnitine to ergothioneine ratio	8110	http://ftp.ebi.ac.uk/pub/databases/gwas/summary_statistics/GCST90200001-GCST90201000/GCST90200807/GCST90200807_buildGRCh38.tsv.gz
GCST90200808	Spermidine to choline ratio	7295	http://ftp.ebi.ac.uk/pub/databases/gwas/summary_statistics/GCST90200001-GCST90201000/GCST90200808/GCST90200808_buildGRCh38.tsv.gz
GCST90200809	Spermidine to taurocholate ratio	6777	http://ftp.ebi.ac.uk/pub/databases/gwas/summary_statistics/GCST90200001-GCST90201000/GCST90200809/GCST90200809_buildGRCh38.tsv.gz
GCST90200810	Alpha-ketoglutarate to kynurenine ratio	8272	http://ftp.ebi.ac.uk/pub/databases/gwas/summary_statistics/GCST90200001-GCST90201000/GCST90200810/GCST90200810_buildGRCh38.tsv.gz
GCST90200811	Choline to taurocholate ratio	7625	http://ftp.ebi.ac.uk/pub/databases/gwas/summary_statistics/GCST90200001-GCST90201000/GCST90200811/GCST90200811_buildGRCh38.tsv.gz
GCST90200812	Glutamate to kynurenine ratio	8184	http://ftp.ebi.ac.uk/pub/databases/gwas/summary_statistics/GCST90200001-GCST90201000/GCST90200812/GCST90200812_buildGRCh38.tsv.gz
GCST90200813	Ornithine to glutamate ratio	8202	http://ftp.ebi.ac.uk/pub/databases/gwas/summary_statistics/GCST90200001-GCST90201000/GCST90200813/GCST90200813_buildGRCh38.tsv.gz
GCST90200814	Alpha-ketoglutarate to ornithine ratio	8273	http://ftp.ebi.ac.uk/pub/databases/gwas/summary_statistics/GCST90200001-GCST90201000/GCST90200814/GCST90200814_buildGRCh38.tsv.gz
GCST90200815	3-hydroxyisobutyrate to adenosine 5'-diphosphate (ADP) ratio	4488	http://ftp.ebi.ac.uk/pub/databases/gwas/summary_statistics/GCST90200001-GCST90201000/GCST90200815/GCST90200815_buildGRCh38.tsv.gz
GCST90200816	Alpha-ketoglutarate to aspartate ratio	8272	http://ftp.ebi.ac.uk/pub/databases/gwas/summary_statistics/GCST90200001-GCST90201000/GCST90200816/GCST90200816_buildGRCh38.tsv.gz
GCST90200817	3-hydroxyisobutyrate to phosphate ratio	8170	http://ftp.ebi.ac.uk/pub/databases/gwas/summary_statistics/GCST90200001-GCST90201000/GCST90200817/GCST90200817_buildGRCh38.tsv.gz
GCST90200818	Adenosine 5'-diphosphate (ADP) to glycerate ratio	4544	http://ftp.ebi.ac.uk/pub/databases/gwas/summary_statistics/GCST90200001-GCST90201000/GCST90200818/GCST90200818_buildGRCh38.tsv.gz
GCST90200819	3-phosphoglycerate to glycerate ratio	8101	http://ftp.ebi.ac.uk/pub/databases/gwas/summary_statistics/GCST90200001-GCST90201000/GCST90200819/GCST90200819_buildGRCh38.tsv.gz
GCST90200820	Adenosine 5'-diphosphate (ADP) to valine ratio	4608	http://ftp.ebi.ac.uk/pub/databases/gwas/summary_statistics/GCST90200001-GCST90201000/GCST90200820/GCST90200820_buildGRCh38.tsv.gz
GCST90200821	Adenosine 5'-diphosphate (ADP) to glycine ratio	4577	http://ftp.ebi.ac.uk/pub/databases/gwas/summary_statistics/GCST90200001-GCST90201000/GCST90200821/GCST90200821_buildGRCh38.tsv.gz
GCST90200822	Phosphate to valine ratio	8277	http://ftp.ebi.ac.uk/pub/databases/gwas/summary_statistics/GCST90200001-GCST90201000/GCST90200822/GCST90200822_buildGRCh38.tsv.gz
GCST90200823	Adenosine 5'-diphosphate (ADP) to N-palmitoyl-sphingosine (d18:1 to 16:0) ratio	4561	http://ftp.ebi.ac.uk/pub/databases/gwas/summary_statistics/GCST90200001-GCST90201000/GCST90200823/GCST90200823_buildGRCh38.tsv.gz
GCST90200824	Adenosine 5'-diphosphate (ADP) to sulfate ratio	4570	http://ftp.ebi.ac.uk/pub/databases/gwas/summary_statistics/GCST90200001-GCST90201000/GCST90200824/GCST90200824_buildGRCh38.tsv.gz
GCST90200825	Phosphate to sulfate ratio	8211	http://ftp.ebi.ac.uk/pub/databases/gwas/summary_statistics/GCST90200001-GCST90201000/GCST90200825/GCST90200825_buildGRCh38.tsv.gz
GCST90200826	Glycine to phosphate ratio	8271	http://ftp.ebi.ac.uk/pub/databases/gwas/summary_statistics/GCST90200001-GCST90201000/GCST90200826/GCST90200826_buildGRCh38.tsv.gz
GCST90200827	Phosphate to N-palmitoyl-sphingosine (d18:1 to 16:0) ratio	8223	http://ftp.ebi.ac.uk/pub/databases/gwas/summary_statistics/GCST90200001-GCST90201000/GCST90200827/GCST90200827_buildGRCh38.tsv.gz
GCST90200828	Cholate to bilirubin (Z,Z) ratio	7747	http://ftp.ebi.ac.uk/pub/databases/gwas/summary_statistics/GCST90200001-GCST90201000/GCST90200828/GCST90200828_buildGRCh38.tsv.gz
GCST90200829	Bilirubin (Z,Z) to taurocholate ratio	7620	http://ftp.ebi.ac.uk/pub/databases/gwas/summary_statistics/GCST90200001-GCST90201000/GCST90200829/GCST90200829_buildGRCh38.tsv.gz
GCST90200830	Cholate to adenosine 3',5'-cyclic monophosphate (cAMP) ratio	6359	http://ftp.ebi.ac.uk/pub/databases/gwas/summary_statistics/GCST90200001-GCST90201000/GCST90200830/GCST90200830_buildGRCh38.tsv.gz
GCST90200831	Cholate to phosphate ratio	7742	http://ftp.ebi.ac.uk/pub/databases/gwas/summary_statistics/GCST90200001-GCST90201000/GCST90200831/GCST90200831_buildGRCh38.tsv.gz
GCST90200832	Adenosine 5'-diphosphate (ADP) to citrate ratio	4567	http://ftp.ebi.ac.uk/pub/databases/gwas/summary_statistics/GCST90200001-GCST90201000/GCST90200832/GCST90200832_buildGRCh38.tsv.gz
GCST90200833	Cholate to adenosine 5'-monophosphate (AMP) ratio	7769	http://ftp.ebi.ac.uk/pub/databases/gwas/summary_statistics/GCST90200001-GCST90201000/GCST90200833/GCST90200833_buildGRCh38.tsv.gz
GCST90200834	Adenosine 5'-diphosphate (ADP) to glycerol 3-phosphate ratio	4588	http://ftp.ebi.ac.uk/pub/databases/gwas/summary_statistics/GCST90200001-GCST90201000/GCST90200834/GCST90200834_buildGRCh38.tsv.gz
GCST90200835	Adenosine 5'-diphosphate (ADP) to glycerol ratio	4575	http://ftp.ebi.ac.uk/pub/databases/gwas/summary_statistics/GCST90200001-GCST90201000/GCST90200835/GCST90200835_buildGRCh38.tsv.gz
GCST90200836	Glycerol to glycerol 3-phosphate ratio	8188	http://ftp.ebi.ac.uk/pub/databases/gwas/summary_statistics/GCST90200001-GCST90201000/GCST90200836/GCST90200836_buildGRCh38.tsv.gz
GCST90200837	Adenosine 5'-diphosphate (ADP) to glutamate ratio	4556	http://ftp.ebi.ac.uk/pub/databases/gwas/summary_statistics/GCST90200001-GCST90201000/GCST90200837/GCST90200837_buildGRCh38.tsv.gz
GCST90200838	Phosphate to glutamate ratio	8211	http://ftp.ebi.ac.uk/pub/databases/gwas/summary_statistics/GCST90200001-GCST90201000/GCST90200838/GCST90200838_buildGRCh38.tsv.gz
GCST90200839	Adenosine 5'-diphosphate (ADP) to aspartate ratio	4563	http://ftp.ebi.ac.uk/pub/databases/gwas/summary_statistics/GCST90200001-GCST90201000/GCST90200839/GCST90200839_buildGRCh38.tsv.gz
GCST90200840	Adenosine 5'-diphosphate (ADP) to flavin adenine dinucleotide (FAD) ratio	3441	http://ftp.ebi.ac.uk/pub/databases/gwas/summary_statistics/GCST90200001-GCST90201000/GCST90200840/GCST90200840_buildGRCh38.tsv.gz
GCST90200841	Adenosine 5'-diphosphate (ADP) to oxalate (ethanedioate) ratio	4556	http://ftp.ebi.ac.uk/pub/databases/gwas/summary_statistics/GCST90200001-GCST90201000/GCST90200841/GCST90200841_buildGRCh38.tsv.gz
GCST90200842	Citrate to oxalate (ethanedioate) ratio	8097	http://ftp.ebi.ac.uk/pub/databases/gwas/summary_statistics/GCST90200001-GCST90201000/GCST90200842/GCST90200842_buildGRCh38.tsv.gz
GCST90200843	Adenosine 5'-monophosphate (AMP) to flavin adenine dinucleotide (FAD) ratio	6188	http://ftp.ebi.ac.uk/pub/databases/gwas/summary_statistics/GCST90200001-GCST90201000/GCST90200843/GCST90200843_buildGRCh38.tsv.gz
GCST90200844	Aspartate to phosphate ratio	8297	http://ftp.ebi.ac.uk/pub/databases/gwas/summary_statistics/GCST90200001-GCST90201000/GCST90200844/GCST90200844_buildGRCh38.tsv.gz
GCST90200845	Adenosine 5'-monophosphate (AMP) to citrate ratio	8193	http://ftp.ebi.ac.uk/pub/databases/gwas/summary_statistics/GCST90200001-GCST90201000/GCST90200845/GCST90200845_buildGRCh38.tsv.gz
GCST90200846	Phenylalanine to phosphate ratio	8294	http://ftp.ebi.ac.uk/pub/databases/gwas/summary_statistics/GCST90200001-GCST90201000/GCST90200846/GCST90200846_buildGRCh38.tsv.gz
GCST90200847	Phosphate to tryptophan ratio	8206	http://ftp.ebi.ac.uk/pub/databases/gwas/summary_statistics/GCST90200001-GCST90201000/GCST90200847/GCST90200847_buildGRCh38.tsv.gz
GCST90200848	Adenosine 5'-monophosphate (AMP) to glutamine ratio	8196	http://ftp.ebi.ac.uk/pub/databases/gwas/summary_statistics/GCST90200001-GCST90201000/GCST90200848/GCST90200848_buildGRCh38.tsv.gz
GCST90200849	Adenosine 5'-monophosphate (AMP) to threonine ratio	8173	http://ftp.ebi.ac.uk/pub/databases/gwas/summary_statistics/GCST90200001-GCST90201000/GCST90200849/GCST90200849_buildGRCh38.tsv.gz
GCST90200850	Adenosine 5'-monophosphate (AMP) to tryptophan ratio	8180	http://ftp.ebi.ac.uk/pub/databases/gwas/summary_statistics/GCST90200001-GCST90201000/GCST90200850/GCST90200850_buildGRCh38.tsv.gz
GCST90200851	Adenosine 5'-monophosphate (AMP) to glycine ratio	8195	http://ftp.ebi.ac.uk/pub/databases/gwas/summary_statistics/GCST90200001-GCST90201000/GCST90200851/GCST90200851_buildGRCh38.tsv.gz
GCST90200852	Adenosine 5'-monophosphate (AMP) to arginine ratio	8185	http://ftp.ebi.ac.uk/pub/databases/gwas/summary_statistics/GCST90200001-GCST90201000/GCST90200852/GCST90200852_buildGRCh38.tsv.gz
GCST90200853	Adenosine 5'-monophosphate (AMP) to tyrosine ratio	8193	http://ftp.ebi.ac.uk/pub/databases/gwas/summary_statistics/GCST90200001-GCST90201000/GCST90200853/GCST90200853_buildGRCh38.tsv.gz
GCST90200854	Arginine to phosphate ratio	8297	http://ftp.ebi.ac.uk/pub/databases/gwas/summary_statistics/GCST90200001-GCST90201000/GCST90200854/GCST90200854_buildGRCh38.tsv.gz
GCST90200855	Phosphate to threonine ratio	8226	http://ftp.ebi.ac.uk/pub/databases/gwas/summary_statistics/GCST90200001-GCST90201000/GCST90200855/GCST90200855_buildGRCh38.tsv.gz
GCST90200856	Phosphate to glutamine ratio	8258	http://ftp.ebi.ac.uk/pub/databases/gwas/summary_statistics/GCST90200001-GCST90201000/GCST90200856/GCST90200856_buildGRCh38.tsv.gz
GCST90200857	Adenosine 5'-monophosphate (AMP) to aspartate ratio	8205	http://ftp.ebi.ac.uk/pub/databases/gwas/summary_statistics/GCST90200001-GCST90201000/GCST90200857/GCST90200857_buildGRCh38.tsv.gz
GCST90200858	Phosphate to tyrosine ratio	8226	http://ftp.ebi.ac.uk/pub/databases/gwas/summary_statistics/GCST90200001-GCST90201000/GCST90200858/GCST90200858_buildGRCh38.tsv.gz
GCST90200859	Adenosine 5'-monophosphate (AMP) to asparagine ratio	8188	http://ftp.ebi.ac.uk/pub/databases/gwas/summary_statistics/GCST90200001-GCST90201000/GCST90200859/GCST90200859_buildGRCh38.tsv.gz
GCST90200860	Adenosine 5'-monophosphate (AMP) to serine ratio	8194	http://ftp.ebi.ac.uk/pub/databases/gwas/summary_statistics/GCST90200001-GCST90201000/GCST90200860/GCST90200860_buildGRCh38.tsv.gz
GCST90200861	Histidine to phosphate ratio	8294	http://ftp.ebi.ac.uk/pub/databases/gwas/summary_statistics/GCST90200001-GCST90201000/GCST90200861/GCST90200861_buildGRCh38.tsv.gz
GCST90200862	Adenosine 5'-monophosphate (AMP) to methionine ratio	8194	http://ftp.ebi.ac.uk/pub/databases/gwas/summary_statistics/GCST90200001-GCST90201000/GCST90200862/GCST90200862_buildGRCh38.tsv.gz
GCST90200863	Phosphate to serine ratio	8226	http://ftp.ebi.ac.uk/pub/databases/gwas/summary_statistics/GCST90200001-GCST90201000/GCST90200863/GCST90200863_buildGRCh38.tsv.gz
GCST90200864	Methionine to phosphate ratio	8291	http://ftp.ebi.ac.uk/pub/databases/gwas/summary_statistics/GCST90200001-GCST90201000/GCST90200864/GCST90200864_buildGRCh38.tsv.gz
GCST90200865	Adenosine 5'-monophosphate (AMP) to histidine ratio	8180	http://ftp.ebi.ac.uk/pub/databases/gwas/summary_statistics/GCST90200001-GCST90201000/GCST90200865/GCST90200865_buildGRCh38.tsv.gz
GCST90200866	phosphate to asparagine ratio	8249	http://ftp.ebi.ac.uk/pub/databases/gwas/summary_statistics/GCST90200001-GCST90201000/GCST90200866/GCST90200866_buildGRCh38.tsv.gz
GCST90200867	Adenosine 5'-monophosphate (AMP) to isoleucine ratio	8200	http://ftp.ebi.ac.uk/pub/databases/gwas/summary_statistics/GCST90200001-GCST90201000/GCST90200867/GCST90200867_buildGRCh38.tsv.gz
GCST90200868	Isoleucine to phosphate ratio	8298	http://ftp.ebi.ac.uk/pub/databases/gwas/summary_statistics/GCST90200001-GCST90201000/GCST90200868/GCST90200868_buildGRCh38.tsv.gz
GCST90200869	Adenosine 5'-monophosphate (AMP) to valine ratio	8225	http://ftp.ebi.ac.uk/pub/databases/gwas/summary_statistics/GCST90200001-GCST90201000/GCST90200869/GCST90200869_buildGRCh38.tsv.gz
GCST90200870	Adenosine 5'-monophosphate (AMP) to acetoacetate ratio	6773	http://ftp.ebi.ac.uk/pub/databases/gwas/summary_statistics/GCST90200001-GCST90201000/GCST90200870/GCST90200870_buildGRCh38.tsv.gz
GCST90200871	Adenosine 5'-monophosphate (AMP) to cysteine ratio	8177	http://ftp.ebi.ac.uk/pub/databases/gwas/summary_statistics/GCST90200001-GCST90201000/GCST90200871/GCST90200871_buildGRCh38.tsv.gz
GCST90200872	Phosphate to cysteine ratio	8195	http://ftp.ebi.ac.uk/pub/databases/gwas/summary_statistics/GCST90200001-GCST90201000/GCST90200872/GCST90200872_buildGRCh38.tsv.gz
GCST90200873	Cortisol to 4-cholesten-3-one ratio	7027	http://ftp.ebi.ac.uk/pub/databases/gwas/summary_statistics/GCST90200001-GCST90201000/GCST90200873/GCST90200873_buildGRCh38.tsv.gz
GCST90200874	Cysteinylglycine to taurine ratio	8193	http://ftp.ebi.ac.uk/pub/databases/gwas/summary_statistics/GCST90200001-GCST90201000/GCST90200874/GCST90200874_buildGRCh38.tsv.gz
GCST90200875	Cysteinylglycine to glutamate ratio	8197	http://ftp.ebi.ac.uk/pub/databases/gwas/summary_statistics/GCST90200001-GCST90201000/GCST90200875/GCST90200875_buildGRCh38.tsv.gz
GCST90200876	Cortisone to 4-cholesten-3-one ratio	6971	http://ftp.ebi.ac.uk/pub/databases/gwas/summary_statistics/GCST90200001-GCST90201000/GCST90200876/GCST90200876_buildGRCh38.tsv.gz
GCST90200877	Taurine to glutamate ratio	8220	http://ftp.ebi.ac.uk/pub/databases/gwas/summary_statistics/GCST90200001-GCST90201000/GCST90200877/GCST90200877_buildGRCh38.tsv.gz
GCST90200878	Glutarate (C5-DC) to caprylate (8:0) ratio	7685	http://ftp.ebi.ac.uk/pub/databases/gwas/summary_statistics/GCST90200001-GCST90201000/GCST90200878/GCST90200878_buildGRCh38.tsv.gz
GCST90200879	Adenosine 5'-monophosphate (AMP) to glutamate ratio	8213	http://ftp.ebi.ac.uk/pub/databases/gwas/summary_statistics/GCST90200001-GCST90201000/GCST90200879/GCST90200879_buildGRCh38.tsv.gz
GCST90200880	Glutarate (C5-DC) to salicylate ratio	7684	http://ftp.ebi.ac.uk/pub/databases/gwas/summary_statistics/GCST90200001-GCST90201000/GCST90200880/GCST90200880_buildGRCh38.tsv.gz
GCST90200881	Aspartate to N-acetylglucosamine to N-acetylgalactosamine ratio	7899	http://ftp.ebi.ac.uk/pub/databases/gwas/summary_statistics/GCST90200001-GCST90201000/GCST90200881/GCST90200881_buildGRCh38.tsv.gz
GCST90200882	Aspartate to mannose ratio	8162	http://ftp.ebi.ac.uk/pub/databases/gwas/summary_statistics/GCST90200001-GCST90201000/GCST90200882/GCST90200882_buildGRCh38.tsv.gz
GCST90200883	Phosphate to acetoacetate ratio	6791	http://ftp.ebi.ac.uk/pub/databases/gwas/summary_statistics/GCST90200001-GCST90201000/GCST90200883/GCST90200883_buildGRCh38.tsv.gz
GCST90200884	Mannose to N-acetylglucosamine to N-acetylgalactosamine ratio	7907	http://ftp.ebi.ac.uk/pub/databases/gwas/summary_statistics/GCST90200001-GCST90201000/GCST90200884/GCST90200884_buildGRCh38.tsv.gz
GCST90200885	Phenylpyruvate to citrate ratio	8177	http://ftp.ebi.ac.uk/pub/databases/gwas/summary_statistics/GCST90200001-GCST90201000/GCST90200885/GCST90200885_buildGRCh38.tsv.gz
GCST90200886	Phenylpyruvate to 4-hydroxyphenylpyruvate ratio	7829	http://ftp.ebi.ac.uk/pub/databases/gwas/summary_statistics/GCST90200001-GCST90201000/GCST90200886/GCST90200886_buildGRCh38.tsv.gz
GCST90200887	Cholesterol to cortisol ratio	8211	http://ftp.ebi.ac.uk/pub/databases/gwas/summary_statistics/GCST90200001-GCST90201000/GCST90200887/GCST90200887_buildGRCh38.tsv.gz
GCST90200888	Citrate to 4-hydroxyphenylpyruvate ratio	7851	http://ftp.ebi.ac.uk/pub/databases/gwas/summary_statistics/GCST90200001-GCST90201000/GCST90200888/GCST90200888_buildGRCh38.tsv.gz
GCST90200889	Cholesterol to taurocholate ratio	7611	http://ftp.ebi.ac.uk/pub/databases/gwas/summary_statistics/GCST90200001-GCST90201000/GCST90200889/GCST90200889_buildGRCh38.tsv.gz
GCST90200890	Cortisol to taurocholate ratio	7610	http://ftp.ebi.ac.uk/pub/databases/gwas/summary_statistics/GCST90200001-GCST90201000/GCST90200890/GCST90200890_buildGRCh38.tsv.gz
GCST90200891	Salicylate to caprylate (8:0) ratio	8068	http://ftp.ebi.ac.uk/pub/databases/gwas/summary_statistics/GCST90200001-GCST90201000/GCST90200891/GCST90200891_buildGRCh38.tsv.gz
GCST90200892	Hypotaurine to taurine ratio	8157	http://ftp.ebi.ac.uk/pub/databases/gwas/summary_statistics/GCST90200001-GCST90201000/GCST90200892/GCST90200892_buildGRCh38.tsv.gz
GCST90200893	Taurine to cysteine ratio	8186	http://ftp.ebi.ac.uk/pub/databases/gwas/summary_statistics/GCST90200001-GCST90201000/GCST90200893/GCST90200893_buildGRCh38.tsv.gz
GCST90200894	Inosine to theophylline ratio	4662	http://ftp.ebi.ac.uk/pub/databases/gwas/summary_statistics/GCST90200001-GCST90201000/GCST90200894/GCST90200894_buildGRCh38.tsv.gz
GCST90200895	Hypotaurine to cysteine ratio	8134	http://ftp.ebi.ac.uk/pub/databases/gwas/summary_statistics/GCST90200001-GCST90201000/GCST90200895/GCST90200895_buildGRCh38.tsv.gz
GCST90200896	Inosine to EDTA ratio	4926	http://ftp.ebi.ac.uk/pub/databases/gwas/summary_statistics/GCST90200001-GCST90201000/GCST90200896/GCST90200896_buildGRCh38.tsv.gz
GCST90200897	Theophylline to EDTA ratio	7867	http://ftp.ebi.ac.uk/pub/databases/gwas/summary_statistics/GCST90200001-GCST90201000/GCST90200897/GCST90200897_buildGRCh38.tsv.gz
GCST90200898	Citrulline to phosphate ratio	8294	http://ftp.ebi.ac.uk/pub/databases/gwas/summary_statistics/GCST90200001-GCST90201000/GCST90200898/GCST90200898_buildGRCh38.tsv.gz
GCST90200899	Citrulline to ornithine ratio	8225	http://ftp.ebi.ac.uk/pub/databases/gwas/summary_statistics/GCST90200001-GCST90201000/GCST90200899/GCST90200899_buildGRCh38.tsv.gz
GCST90200900	Phosphate to oleoyl-linoleoyl-glycerol (18:1 to 18:2) [2] ratio	7992	http://ftp.ebi.ac.uk/pub/databases/gwas/summary_statistics/GCST90200001-GCST90201000/GCST90200900/GCST90200900_buildGRCh38.tsv.gz
GCST90200901	Ornithine to phosphate ratio	8295	http://ftp.ebi.ac.uk/pub/databases/gwas/summary_statistics/GCST90200001-GCST90201000/GCST90200901/GCST90200901_buildGRCh38.tsv.gz
GCST90200902	Phosphate to linoleoyl-arachidonoyl-glycerol (18:2 to 20:4) [2] ratio	7649	http://ftp.ebi.ac.uk/pub/databases/gwas/summary_statistics/GCST90200001-GCST90201000/GCST90200902/GCST90200902_buildGRCh38.tsv.gz
GCST90200903	Phosphate to glycerol ratio	8179	http://ftp.ebi.ac.uk/pub/databases/gwas/summary_statistics/GCST90200001-GCST90201000/GCST90200903/GCST90200903_buildGRCh38.tsv.gz
GCST90200904	Phosphate to linoleoyl-arachidonoyl-glycerol (18:2 to 20:4) [1] ratio	7623	http://ftp.ebi.ac.uk/pub/databases/gwas/summary_statistics/GCST90200001-GCST90201000/GCST90200904/GCST90200904_buildGRCh38.tsv.gz
GCST90200905	Glucose to glycerol ratio	8160	http://ftp.ebi.ac.uk/pub/databases/gwas/summary_statistics/GCST90200001-GCST90201000/GCST90200905/GCST90200905_buildGRCh38.tsv.gz
GCST90200906	2'-deoxyuridine to cytidine ratio	7410	http://ftp.ebi.ac.uk/pub/databases/gwas/summary_statistics/GCST90200001-GCST90201000/GCST90200906/GCST90200906_buildGRCh38.tsv.gz
GCST90200907	Retinol (Vitamin A) to linoleoyl-arachidonoyl-glycerol (18:2 to 20:4) [1] ratio	7617	http://ftp.ebi.ac.uk/pub/databases/gwas/summary_statistics/GCST90200001-GCST90201000/GCST90200907/GCST90200907_buildGRCh38.tsv.gz
GCST90200908	Retinol (Vitamin A) to linoleoyl-arachidonoyl-glycerol (18:2 to 20:4) [2] ratio	7668	http://ftp.ebi.ac.uk/pub/databases/gwas/summary_statistics/GCST90200001-GCST90201000/GCST90200908/GCST90200908_buildGRCh38.tsv.gz
GCST90200909	Uridine to 2'-deoxyuridine ratio	7873	http://ftp.ebi.ac.uk/pub/databases/gwas/summary_statistics/GCST90200001-GCST90201000/GCST90200909/GCST90200909_buildGRCh38.tsv.gz
GCST90200910	Retinol (Vitamin A) to oleoyl-linoleoyl-glycerol (18:1 to 18:2) [2] ratio	7981	http://ftp.ebi.ac.uk/pub/databases/gwas/summary_statistics/GCST90200001-GCST90201000/GCST90200910/GCST90200910_buildGRCh38.tsv.gz
GCST90200911	Tryptophan to pyruvate ratio	8224	http://ftp.ebi.ac.uk/pub/databases/gwas/summary_statistics/GCST90200001-GCST90201000/GCST90200911/GCST90200911_buildGRCh38.tsv.gz
GCST90200912	tryptophan to tyrosine ratio	8226	http://ftp.ebi.ac.uk/pub/databases/gwas/summary_statistics/GCST90200001-GCST90201000/GCST90200912/GCST90200912_buildGRCh38.tsv.gz
GCST90200913	Glucose to sucrose ratio	7695	http://ftp.ebi.ac.uk/pub/databases/gwas/summary_statistics/GCST90200001-GCST90201000/GCST90200913/GCST90200913_buildGRCh38.tsv.gz
GCST90200914	Tyrosine to pyruvate ratio	8220	http://ftp.ebi.ac.uk/pub/databases/gwas/summary_statistics/GCST90200001-GCST90201000/GCST90200914/GCST90200914_buildGRCh38.tsv.gz
GCST90200915	Glucose to fructose ratio	8214	http://ftp.ebi.ac.uk/pub/databases/gwas/summary_statistics/GCST90200001-GCST90201000/GCST90200915/GCST90200915_buildGRCh38.tsv.gz
GCST90200916	Fructose to sucrose ratio	7719	http://ftp.ebi.ac.uk/pub/databases/gwas/summary_statistics/GCST90200001-GCST90201000/GCST90200916/GCST90200916_buildGRCh38.tsv.gz
GCST90200917	Alpha-ketobutyrate to 3-methyl-2-oxobutyrate ratio	8133	http://ftp.ebi.ac.uk/pub/databases/gwas/summary_statistics/GCST90200001-GCST90201000/GCST90200917/GCST90200917_buildGRCh38.tsv.gz
GCST90200918	N-palmitoyl-sphingosine (d18:1 to 16:0) to N-palmitoyl-sphinganine (d18:0 to 16:0) ratio	8155	http://ftp.ebi.ac.uk/pub/databases/gwas/summary_statistics/GCST90200001-GCST90201000/GCST90200918/GCST90200918_buildGRCh38.tsv.gz
GCST90200919	Caffeine to theophylline ratio	7756	http://ftp.ebi.ac.uk/pub/databases/gwas/summary_statistics/GCST90200001-GCST90201000/GCST90200919/GCST90200919_buildGRCh38.tsv.gz
GCST90200920	Mannose to glycerol ratio	8168	http://ftp.ebi.ac.uk/pub/databases/gwas/summary_statistics/GCST90200001-GCST90201000/GCST90200920/GCST90200920_buildGRCh38.tsv.gz
GCST90200921	Mannose to mannitol to sorbitol ratio	8208	http://ftp.ebi.ac.uk/pub/databases/gwas/summary_statistics/GCST90200001-GCST90201000/GCST90200921/GCST90200921_buildGRCh38.tsv.gz
GCST90200922	Alpha-ketobutyrate to pyruvate ratio	8129	http://ftp.ebi.ac.uk/pub/databases/gwas/summary_statistics/GCST90200001-GCST90201000/GCST90200922/GCST90200922_buildGRCh38.tsv.gz
GCST90200923	Glycerol to mannitol to sorbitol ratio	8153	http://ftp.ebi.ac.uk/pub/databases/gwas/summary_statistics/GCST90200001-GCST90201000/GCST90200923/GCST90200923_buildGRCh38.tsv.gz
GCST90200924	Alpha-tocopherol to glycerol ratio	8158	http://ftp.ebi.ac.uk/pub/databases/gwas/summary_statistics/GCST90200001-GCST90201000/GCST90200924/GCST90200924_buildGRCh38.tsv.gz
GCST90200925	Caffeine to theobromine ratio	7952	http://ftp.ebi.ac.uk/pub/databases/gwas/summary_statistics/GCST90200001-GCST90201000/GCST90200925/GCST90200925_buildGRCh38.tsv.gz
GCST90200926	N-stearoyl-sphingosine (d18:1 to 18:0) to N-palmitoyl-sphinganine (d18:0 to 16:0) ratio	8159	http://ftp.ebi.ac.uk/pub/databases/gwas/summary_statistics/GCST90200001-GCST90201000/GCST90200926/GCST90200926_buildGRCh38.tsv.gz
GCST90200927	Theophylline to theobromine ratio	7858	http://ftp.ebi.ac.uk/pub/databases/gwas/summary_statistics/GCST90200001-GCST90201000/GCST90200927/GCST90200927_buildGRCh38.tsv.gz
GCST90200928	N-palmitoyl-sphingosine (d18:1 to 16:0) to N-stearoyl-sphingosine (d18:1 to 18:0) ratio	8191	http://ftp.ebi.ac.uk/pub/databases/gwas/summary_statistics/GCST90200001-GCST90201000/GCST90200928/GCST90200928_buildGRCh38.tsv.gz
GCST90200929	Glycerol to carnitine ratio	8235	http://ftp.ebi.ac.uk/pub/databases/gwas/summary_statistics/GCST90200001-GCST90201000/GCST90200929/GCST90200929_buildGRCh38.tsv.gz
GCST90200930	Carnitine to acetylcarnitine (C2) ratio	8206	http://ftp.ebi.ac.uk/pub/databases/gwas/summary_statistics/GCST90200001-GCST90201000/GCST90200930/GCST90200930_buildGRCh38.tsv.gz
GCST90200931	Glycerol to sulfate ratio	8176	http://ftp.ebi.ac.uk/pub/databases/gwas/summary_statistics/GCST90200001-GCST90201000/GCST90200931/GCST90200931_buildGRCh38.tsv.gz
GCST90200932	Glycerol to palmitoylcarnitine (C16) ratio	8165	http://ftp.ebi.ac.uk/pub/databases/gwas/summary_statistics/GCST90200001-GCST90201000/GCST90200932/GCST90200932_buildGRCh38.tsv.gz
GCST90200933	Alpha-ketoglutarate to proline ratio	8273	http://ftp.ebi.ac.uk/pub/databases/gwas/summary_statistics/GCST90200001-GCST90201000/GCST90200933/GCST90200933_buildGRCh38.tsv.gz
GCST90200934	Acetylcarnitine (C2) to propionylcarnitine (C3) ratio	8200	http://ftp.ebi.ac.uk/pub/databases/gwas/summary_statistics/GCST90200001-GCST90201000/GCST90200934/GCST90200934_buildGRCh38.tsv.gz
GCST90200935	Carnitine to propionylcarnitine (C3) ratio	8185	http://ftp.ebi.ac.uk/pub/databases/gwas/summary_statistics/GCST90200001-GCST90201000/GCST90200935/GCST90200935_buildGRCh38.tsv.gz
GCST90200936	Succinate to proline ratio	8209	http://ftp.ebi.ac.uk/pub/databases/gwas/summary_statistics/GCST90200001-GCST90201000/GCST90200936/GCST90200936_buildGRCh38.tsv.gz
GCST90200937	Alpha-ketoglutarate to trans-4-hydroxyproline ratio	8272	http://ftp.ebi.ac.uk/pub/databases/gwas/summary_statistics/GCST90200001-GCST90201000/GCST90200937/GCST90200937_buildGRCh38.tsv.gz
GCST90200938	Alpha-ketoglutarate to alanine ratio	8272	http://ftp.ebi.ac.uk/pub/databases/gwas/summary_statistics/GCST90200001-GCST90201000/GCST90200938/GCST90200938_buildGRCh38.tsv.gz
GCST90200939	Proline to trans-4-hydroxyproline ratio	8194	http://ftp.ebi.ac.uk/pub/databases/gwas/summary_statistics/GCST90200001-GCST90201000/GCST90200939/GCST90200939_buildGRCh38.tsv.gz
GCST90200940	Adenosine 5'-diphosphate (ADP) to EDTA ratio	4563	http://ftp.ebi.ac.uk/pub/databases/gwas/summary_statistics/GCST90200001-GCST90201000/GCST90200940/GCST90200940_buildGRCh38.tsv.gz
GCST90200941	Succinate to trans-4-hydroxyproline ratio	8198	http://ftp.ebi.ac.uk/pub/databases/gwas/summary_statistics/GCST90200001-GCST90201000/GCST90200941/GCST90200941_buildGRCh38.tsv.gz
GCST90200942	Glutamate to pyruvate ratio	8188	http://ftp.ebi.ac.uk/pub/databases/gwas/summary_statistics/GCST90200001-GCST90201000/GCST90200942/GCST90200942_buildGRCh38.tsv.gz
GCST90200943	Phosphate to EDTA ratio	8225	http://ftp.ebi.ac.uk/pub/databases/gwas/summary_statistics/GCST90200001-GCST90201000/GCST90200943/GCST90200943_buildGRCh38.tsv.gz
GCST90200944	Alpha-ketoglutarate to pyruvate ratio	8272	http://ftp.ebi.ac.uk/pub/databases/gwas/summary_statistics/GCST90200001-GCST90201000/GCST90200944/GCST90200944_buildGRCh38.tsv.gz
GCST90200945	Adenosine 5'-monophosphate (AMP) to EDTA ratio	8179	http://ftp.ebi.ac.uk/pub/databases/gwas/summary_statistics/GCST90200001-GCST90201000/GCST90200945/GCST90200945_buildGRCh38.tsv.gz
GCST90200946	Glutamate to alanine ratio	8172	http://ftp.ebi.ac.uk/pub/databases/gwas/summary_statistics/GCST90200001-GCST90201000/GCST90200946/GCST90200946_buildGRCh38.tsv.gz
GCST90200947	Adenosine 5'-diphosphate (ADP) to glucose ratio	4581	http://ftp.ebi.ac.uk/pub/databases/gwas/summary_statistics/GCST90200001-GCST90201000/GCST90200947/GCST90200947_buildGRCh38.tsv.gz
GCST90200948	Adenosine 5'-diphosphate (ADP) to mannitol to sorbitol ratio	4566	http://ftp.ebi.ac.uk/pub/databases/gwas/summary_statistics/GCST90200001-GCST90201000/GCST90200948/GCST90200948_buildGRCh38.tsv.gz
GCST90200949	Adenosine 5'-diphosphate (ADP) to N-acetylneuraminate ratio	4553	http://ftp.ebi.ac.uk/pub/databases/gwas/summary_statistics/GCST90200001-GCST90201000/GCST90200949/GCST90200949_buildGRCh38.tsv.gz
GCST90200950	Glucose to mannitol to sorbitol ratio	8254	http://ftp.ebi.ac.uk/pub/databases/gwas/summary_statistics/GCST90200001-GCST90201000/GCST90200950/GCST90200950_buildGRCh38.tsv.gz
GCST90200951	Mannose to fructose ratio	8202	http://ftp.ebi.ac.uk/pub/databases/gwas/summary_statistics/GCST90200001-GCST90201000/GCST90200951/GCST90200951_buildGRCh38.tsv.gz
GCST90200952	Adenosine 5'-diphosphate (ADP) to cytidine ratio	4350	http://ftp.ebi.ac.uk/pub/databases/gwas/summary_statistics/GCST90200001-GCST90201000/GCST90200952/GCST90200952_buildGRCh38.tsv.gz
GCST90200953	Glucose-to-mannose ratio	8191	http://ftp.ebi.ac.uk/pub/databases/gwas/summary_statistics/GCST90200001-GCST90201000/GCST90200953/GCST90200953_buildGRCh38.tsv.gz
GCST90200954	Cytidine to N-acetylneuraminate ratio	7683	http://ftp.ebi.ac.uk/pub/databases/gwas/summary_statistics/GCST90200001-GCST90201000/GCST90200954/GCST90200954_buildGRCh38.tsv.gz
GCST90200955	Adenosine 5'-diphosphate (ADP) to choline phosphate ratio	4560	http://ftp.ebi.ac.uk/pub/databases/gwas/summary_statistics/GCST90200001-GCST90201000/GCST90200955/GCST90200955_buildGRCh38.tsv.gz
GCST90200956	Cytidine to N-acetylglucosamine to N-acetylgalactosamine ratio	7427	http://ftp.ebi.ac.uk/pub/databases/gwas/summary_statistics/GCST90200001-GCST90201000/GCST90200956/GCST90200956_buildGRCh38.tsv.gz
GCST90200957	N-acetylneuraminate to N-acetylglucosamine to N-acetylgalactosamine ratio	7988	http://ftp.ebi.ac.uk/pub/databases/gwas/summary_statistics/GCST90200001-GCST90201000/GCST90200957/GCST90200957_buildGRCh38.tsv.gz
GCST90200958	Adenosine 5'-diphosphate (ADP) to choline ratio	4560	http://ftp.ebi.ac.uk/pub/databases/gwas/summary_statistics/GCST90200001-GCST90201000/GCST90200958/GCST90200958_buildGRCh38.tsv.gz
GCST90200959	Choline phosphate to choline ratio	8196	http://ftp.ebi.ac.uk/pub/databases/gwas/summary_statistics/GCST90200001-GCST90201000/GCST90200959/GCST90200959_buildGRCh38.tsv.gz
GCST90200960	Choline phosphate to phosphoethanolamine ratio	8213	http://ftp.ebi.ac.uk/pub/databases/gwas/summary_statistics/GCST90200001-GCST90201000/GCST90200960/GCST90200960_buildGRCh38.tsv.gz
GCST90200961	Adenosine 5'-diphosphate (ADP) to ornithine ratio	4566	http://ftp.ebi.ac.uk/pub/databases/gwas/summary_statistics/GCST90200001-GCST90201000/GCST90200961/GCST90200961_buildGRCh38.tsv.gz
GCST90200962	Adenosine 5'-diphosphate (ADP) to glutamine ratio	4569	http://ftp.ebi.ac.uk/pub/databases/gwas/summary_statistics/GCST90200001-GCST90201000/GCST90200962/GCST90200962_buildGRCh38.tsv.gz
GCST90200963	Inosine 5'-monophosphate (IMP) to urate ratio	4598	http://ftp.ebi.ac.uk/pub/databases/gwas/summary_statistics/GCST90200001-GCST90201000/GCST90200963/GCST90200963_buildGRCh38.tsv.gz
GCST90200964	Adenosine 5'-diphosphate (ADP) to 5-oxoproline ratio	4570	http://ftp.ebi.ac.uk/pub/databases/gwas/summary_statistics/GCST90200001-GCST90201000/GCST90200964/GCST90200964_buildGRCh38.tsv.gz
GCST90200965	Glutamate to 5-oxoproline ratio	8171	http://ftp.ebi.ac.uk/pub/databases/gwas/summary_statistics/GCST90200001-GCST90201000/GCST90200965/GCST90200965_buildGRCh38.tsv.gz
GCST90200966	Adenosine 5'-diphosphate (ADP) to uridine ratio	4565	http://ftp.ebi.ac.uk/pub/databases/gwas/summary_statistics/GCST90200001-GCST90201000/GCST90200966/GCST90200966_buildGRCh38.tsv.gz
GCST90200967	Phosphate to urate ratio	8204	http://ftp.ebi.ac.uk/pub/databases/gwas/summary_statistics/GCST90200001-GCST90201000/GCST90200967/GCST90200967_buildGRCh38.tsv.gz
GCST90200968	Phosphate to 5-oxoproline ratio	8217	http://ftp.ebi.ac.uk/pub/databases/gwas/summary_statistics/GCST90200001-GCST90201000/GCST90200968/GCST90200968_buildGRCh38.tsv.gz
GCST90200969	Adenosine 5'-monophosphate (AMP) to N-palmitoyl-sphingosine (d18:1 to 16:0) ratio	8188	http://ftp.ebi.ac.uk/pub/databases/gwas/summary_statistics/GCST90200001-GCST90201000/GCST90200969/GCST90200969_buildGRCh38.tsv.gz
GCST90200970	Adenosine 5'-monophosphate (AMP) to leucine ratio	8201	http://ftp.ebi.ac.uk/pub/databases/gwas/summary_statistics/GCST90200001-GCST90201000/GCST90200970/GCST90200970_buildGRCh38.tsv.gz
GCST90200971	Leucine to phosphate ratio	8298	http://ftp.ebi.ac.uk/pub/databases/gwas/summary_statistics/GCST90200001-GCST90201000/GCST90200971/GCST90200971_buildGRCh38.tsv.gz
GCST90200972	Leucine to N-palmitoyl-sphingosine (d18:1 to 16:0) ratio	8198	http://ftp.ebi.ac.uk/pub/databases/gwas/summary_statistics/GCST90200001-GCST90201000/GCST90200972/GCST90200972_buildGRCh38.tsv.gz
GCST90200973	Proline to glutamate ratio	8185	http://ftp.ebi.ac.uk/pub/databases/gwas/summary_statistics/GCST90200001-GCST90201000/GCST90200973/GCST90200973_buildGRCh38.tsv.gz
GCST90200974	Phosphate to proline ratio	8241	http://ftp.ebi.ac.uk/pub/databases/gwas/summary_statistics/GCST90200001-GCST90201000/GCST90200974/GCST90200974_buildGRCh38.tsv.gz
GCST90200975	Arachidonate (20:4n6) to caffeine ratio	8000	http://ftp.ebi.ac.uk/pub/databases/gwas/summary_statistics/GCST90200001-GCST90201000/GCST90200975/GCST90200975_buildGRCh38.tsv.gz
GCST90200976	Adenosine 5'-monophosphate (AMP) to urate ratio	8181	http://ftp.ebi.ac.uk/pub/databases/gwas/summary_statistics/GCST90200001-GCST90201000/GCST90200976/GCST90200976_buildGRCh38.tsv.gz
GCST90200977	Arachidonate (20:4n6) to paraxanthine ratio	7776	http://ftp.ebi.ac.uk/pub/databases/gwas/summary_statistics/GCST90200001-GCST90201000/GCST90200977/GCST90200977_buildGRCh38.tsv.gz
GCST90200978	Caffeine to paraxanthine ratio	7873	http://ftp.ebi.ac.uk/pub/databases/gwas/summary_statistics/GCST90200001-GCST90201000/GCST90200978/GCST90200978_buildGRCh38.tsv.gz
GCST90200979	Arachidonate (20:4n6) to linoleate (18:2n6) ratio	8162	http://ftp.ebi.ac.uk/pub/databases/gwas/summary_statistics/GCST90200001-GCST90201000/GCST90200979/GCST90200979_buildGRCh38.tsv.gz
GCST90200980	Phosphoethanolamine to choline ratio	8204	http://ftp.ebi.ac.uk/pub/databases/gwas/summary_statistics/GCST90200001-GCST90201000/GCST90200980/GCST90200980_buildGRCh38.tsv.gz
GCST90200981	Caffeine to linoleate (18:2n6) ratio	7939	http://ftp.ebi.ac.uk/pub/databases/gwas/summary_statistics/GCST90200001-GCST90201000/GCST90200981/GCST90200981_buildGRCh38.tsv.gz
GCST90200982	Paraxanthine to linoleate (18:2n6) ratio	7785	http://ftp.ebi.ac.uk/pub/databases/gwas/summary_statistics/GCST90200001-GCST90201000/GCST90200982/GCST90200982_buildGRCh38.tsv.gz
GCST90200983	Cholesterol to linoleoyl-arachidonoyl-glycerol (18:2 to 20:4) [1] ratio	7624	http://ftp.ebi.ac.uk/pub/databases/gwas/summary_statistics/GCST90200001-GCST90201000/GCST90200983/GCST90200983_buildGRCh38.tsv.gz
GCST90200984	Cholesterol to benzoate ratio	7387	http://ftp.ebi.ac.uk/pub/databases/gwas/summary_statistics/GCST90200001-GCST90201000/GCST90200984/GCST90200984_buildGRCh38.tsv.gz
GCST90200985	Cholesterol to oleoyl-linoleoyl-glycerol (18:1 to 18:2) [2] ratio	7981	http://ftp.ebi.ac.uk/pub/databases/gwas/summary_statistics/GCST90200001-GCST90201000/GCST90200985/GCST90200985_buildGRCh38.tsv.gz
GCST90200986	Cholesterol to linoleoyl-arachidonoyl-glycerol (18:2 to 20:4) [2] ratio	7655	http://ftp.ebi.ac.uk/pub/databases/gwas/summary_statistics/GCST90200001-GCST90201000/GCST90200986/GCST90200986_buildGRCh38.tsv.gz
GCST90200987	Benzoate to oleoyl-linoleoyl-glycerol (18:1 to 18:2) [2] ratio	7162	http://ftp.ebi.ac.uk/pub/databases/gwas/summary_statistics/GCST90200001-GCST90201000/GCST90200987/GCST90200987_buildGRCh38.tsv.gz
GCST90200988	Benzoate to linoleoyl-arachidonoyl-glycerol (18:2 to 20:4) [1] ratio	6813	http://ftp.ebi.ac.uk/pub/databases/gwas/summary_statistics/GCST90200001-GCST90201000/GCST90200988/GCST90200988_buildGRCh38.tsv.gz
GCST90200989	Histidine to asparagine ratio	8225	http://ftp.ebi.ac.uk/pub/databases/gwas/summary_statistics/GCST90200001-GCST90201000/GCST90200989/GCST90200989_buildGRCh38.tsv.gz
GCST90200990	Benzoate to linoleoyl-arachidonoyl-glycerol (18:2 to 20:4) [2] ratio	6865	http://ftp.ebi.ac.uk/pub/databases/gwas/summary_statistics/GCST90200001-GCST90201000/GCST90200990/GCST90200990_buildGRCh38.tsv.gz
GCST90200991	Histidine to alanine ratio	8233	http://ftp.ebi.ac.uk/pub/databases/gwas/summary_statistics/GCST90200001-GCST90201000/GCST90200991/GCST90200991_buildGRCh38.tsv.gz
GCST90200992	Alanine to asparagine ratio	8248	http://ftp.ebi.ac.uk/pub/databases/gwas/summary_statistics/GCST90200001-GCST90201000/GCST90200992/GCST90200992_buildGRCh38.tsv.gz
GCST90200993	Salicylate to oxalate (ethanedioate) ratio	8107	http://ftp.ebi.ac.uk/pub/databases/gwas/summary_statistics/GCST90200001-GCST90201000/GCST90200993/GCST90200993_buildGRCh38.tsv.gz
GCST90200994	Glutamine to alanine ratio	8222	http://ftp.ebi.ac.uk/pub/databases/gwas/summary_statistics/GCST90200001-GCST90201000/GCST90200994/GCST90200994_buildGRCh38.tsv.gz
GCST90200995	Salicylate to taurocholate ratio	7614	http://ftp.ebi.ac.uk/pub/databases/gwas/summary_statistics/GCST90200001-GCST90201000/GCST90200995/GCST90200995_buildGRCh38.tsv.gz
GCST90200996	Citrate to taurocholate ratio	7618	http://ftp.ebi.ac.uk/pub/databases/gwas/summary_statistics/GCST90200001-GCST90201000/GCST90200996/GCST90200996_buildGRCh38.tsv.gz
GCST90200997	Histidine to glutamine ratio	8223	http://ftp.ebi.ac.uk/pub/databases/gwas/summary_statistics/GCST90200001-GCST90201000/GCST90200997/GCST90200997_buildGRCh38.tsv.gz
GCST90200998	Salicylate to citrate ratio	8147	http://ftp.ebi.ac.uk/pub/databases/gwas/summary_statistics/GCST90200001-GCST90201000/GCST90200998/GCST90200998_buildGRCh38.tsv.gz
GCST90200999	Taurocholate to oxalate (ethanedioate) ratio	7755	http://ftp.ebi.ac.uk/pub/databases/gwas/summary_statistics/GCST90200001-GCST90201000/GCST90200999/GCST90200999_buildGRCh38.tsv.gz
GCST90201000	Serine to threonine ratio	8237	http://ftp.ebi.ac.uk/pub/databases/gwas/summary_statistics/GCST90200001-GCST90201000/GCST90201000/GCST90201000_buildGRCh38.tsv.gz
GCST90201001	Serine to alpha-ketobutyrate ratio	8100	http://ftp.ebi.ac.uk/pub/databases/gwas/summary_statistics/GCST90201001-GCST90202000/GCST90201001/GCST90201001_buildGRCh38.tsv.gz
GCST90201002	Maltose to sucrose ratio	5984	http://ftp.ebi.ac.uk/pub/databases/gwas/summary_statistics/GCST90201001-GCST90202000/GCST90201002/GCST90201002_buildGRCh38.tsv.gz
GCST90201003	Glucose to N-palmitoyl-sphingosine (d18:1 to 16:0) ratio	8173	http://ftp.ebi.ac.uk/pub/databases/gwas/summary_statistics/GCST90201001-GCST90202000/GCST90201003/GCST90201003_buildGRCh38.tsv.gz
GCST90201004	Glucose to N-stearoyl-sphingosine (d18:1 to 18:0) ratio	8179	http://ftp.ebi.ac.uk/pub/databases/gwas/summary_statistics/GCST90201001-GCST90202000/GCST90201004/GCST90201004_buildGRCh38.tsv.gz
GCST90201005	Fructose to maltose ratio	6307	http://ftp.ebi.ac.uk/pub/databases/gwas/summary_statistics/GCST90201001-GCST90202000/GCST90201005/GCST90201005_buildGRCh38.tsv.gz
GCST90201006	Alpha-ketobutyrate to 3-methyl-2-oxovalerate ratio	8136	http://ftp.ebi.ac.uk/pub/databases/gwas/summary_statistics/GCST90201001-GCST90202000/GCST90201006/GCST90201006_buildGRCh38.tsv.gz
GCST90201007	Glucose to N-palmitoyl-sphinganine (d18:0 to 16:0) ratio	8119	http://ftp.ebi.ac.uk/pub/databases/gwas/summary_statistics/GCST90201001-GCST90202000/GCST90201007/GCST90201007_buildGRCh38.tsv.gz
GCST90201008	Threonine to alpha-ketobutyrate ratio	8099	http://ftp.ebi.ac.uk/pub/databases/gwas/summary_statistics/GCST90201001-GCST90202000/GCST90201008/GCST90201008_buildGRCh38.tsv.gz
GCST90201009	Threonine to pyruvate ratio	8220	http://ftp.ebi.ac.uk/pub/databases/gwas/summary_statistics/GCST90201001-GCST90202000/GCST90201009/GCST90201009_buildGRCh38.tsv.gz
GCST90201010	Alpha-ketobutyrate to 4-methyl-2-oxopentanoate ratio	8142	http://ftp.ebi.ac.uk/pub/databases/gwas/summary_statistics/GCST90201001-GCST90202000/GCST90201010/GCST90201010_buildGRCh38.tsv.gz
GCST90201011	3-methyl-2-oxovalerate to 4-methyl-2-oxopentanoate ratio	8233	http://ftp.ebi.ac.uk/pub/databases/gwas/summary_statistics/GCST90201001-GCST90202000/GCST90201011/GCST90201011_buildGRCh38.tsv.gz
GCST90201012	3-methyl-2-oxovalerate to 3-methyl-2-oxobutyrate ratio	8200	http://ftp.ebi.ac.uk/pub/databases/gwas/summary_statistics/GCST90201001-GCST90202000/GCST90201012/GCST90201012_buildGRCh38.tsv.gz
GCST90201013	Androsterone glucuronide to etiocholanolone glucuronide ratio	7555	http://ftp.ebi.ac.uk/pub/databases/gwas/summary_statistics/GCST90201001-GCST90202000/GCST90201013/GCST90201013_buildGRCh38.tsv.gz
GCST90201014	Glucuronate to androsterone glucuronide ratio	7804	http://ftp.ebi.ac.uk/pub/databases/gwas/summary_statistics/GCST90201001-GCST90202000/GCST90201014/GCST90201014_buildGRCh38.tsv.gz
GCST90201015	Bilirubin (Z,Z) to androsterone glucuronide ratio	7888	http://ftp.ebi.ac.uk/pub/databases/gwas/summary_statistics/GCST90201001-GCST90202000/GCST90201015/GCST90201015_buildGRCh38.tsv.gz
GCST90201016	Bilirubin (Z,Z) to etiocholanolone glucuronide ratio	7707	http://ftp.ebi.ac.uk/pub/databases/gwas/summary_statistics/GCST90201001-GCST90202000/GCST90201016/GCST90201016_buildGRCh38.tsv.gz
GCST90201017	4-methyl-2-oxopentanoate to 3-methyl-2-oxobutyrate ratio	8224	http://ftp.ebi.ac.uk/pub/databases/gwas/summary_statistics/GCST90201001-GCST90202000/GCST90201017/GCST90201017_buildGRCh38.tsv.gz
GCST90201018	Bilirubin (Z,Z) to glucuronate ratio	8103	http://ftp.ebi.ac.uk/pub/databases/gwas/summary_statistics/GCST90201001-GCST90202000/GCST90201018/GCST90201018_buildGRCh38.tsv.gz
GCST90201019	Glucuronate to etiocholanolone glucuronide ratio	7631	http://ftp.ebi.ac.uk/pub/databases/gwas/summary_statistics/GCST90201001-GCST90202000/GCST90201019/GCST90201019_buildGRCh38.tsv.gz
GCST90201020	Paraxanthine to 5-acetylamino-6-formylamino-3-methyluracil ratio	7388	http://ftp.ebi.ac.uk/pub/databases/gwas/summary_statistics/GCST90201001-GCST90202000/GCST90201020/GCST90201020_buildGRCh38.tsv.gz

## Sheet: Supplementary Table S2
Supplementary Table S2. The detailed information of 91 circulating inflammatory cytokines included in Mendelian Randomization analysis.
ID	Trait	abbreviation	efo_Traits	Ancestry of samples
GCST90274759	Adenosine Deaminase levels	ADA	adenosine deaminase measurement	14736 European
GCST90274760	Artemin levels	ARTN	artemin measurement	11778 European
GCST90274761	Axin-1 levels	AXIN1	axin-1 measurement	11793 European
GCST90274762	beta-nerve growth factor levels	Beta-NGF	beta-nerve growth factor measurement	14743 European
GCST90274763	Caspase 8 levels	CASP-8	caspase-8 measurement	14744 European
GCST90274765	C-C motif chemokine 19 levels	CCL19	C-C motif chemokine 19 measurement	14736 European
GCST90274766	C-C motif chemokine 20 levels	CCL20	C-C motif chemokine 20 measurement	14736 European
GCST90274767	C-C motif chemokine 23 levels	CCL23	C-C motif chemokine 23 measurement	14736 European
GCST90274768	C-C motif chemokine 25 levels	CCL25	C-C motif chemokine 25 measurement	14736 European
GCST90274769	C-C motif chemokine 28 levels	CCL28	C-C motif chemokine 28 measurement	14734 European
GCST90274770	C-C motif chemokine 4 levels	CCL4	C-C motif chemokine 4-like measurement	14744 European
GCST90274772	CD40L receptor levels	CD40	CD40 measurement	14736 European
GCST90274775	CUB domain-containing protein 1 levels	CDCP1	CUB domain-containing protein 1 measurement	14734 European
GCST90274779	C-X-C motif chemokine 1 levels	CXCL1	CXCL1 measurement	14736 European
GCST90274780	C-X-C motif chemokine 10 levels	CXCL10	C-X-C motif chemokine 10 measurement	14744 European
GCST90274781	C-X-C motif chemokine 11 levels	CXCL11	C-X-C motif chemokine 11 measurement	14736 European
GCST90274782	C-X-C motif chemokine 5 levels	CXCL5	C-X-C motif chemokine 5 measurement	14736 European
GCST90274783	C-X-C motif chemokine 6 levels	CXCL6	C-X-C motif chemokine 6 measurement	14744 European
GCST90274784	C-X-C motif chemokine 9 levels	CXCL9	C-X-C motif chemokine 9 measurement	14735 European
GCST90274777	Cystatin D levels	CST5	cystatin-D measurement	14736 European
GCST90274785	Delta and Notch-like epidermal growth factor-related receptor levels	DNER	delta and Notch-like epidermal growth factor-related receptor measurement	14735 European
GCST90274764	Eotaxin levels	CCL11	eotaxin measurement	14734 European
GCST90274758	Eukaryotic translation initiation factor 4E-binding protein 1 levels	4EBP1	level of eukaryotic translation initiation factor 4E-binding protein 1 in blood plasma	14736 European
GCST90274787	Fibroblast growth factor 19 levels	FGF-19	fibroblast growth factor 19 measurement	14744 European
GCST90274788	Fibroblast growth factor 21 levels	FGF-21	fibroblast growth factor 21 measurement	14743 European
GCST90274789	Fibroblast growth factor 23 levels	FGF-23	fibroblast growth factor 23 measurement	14735 European
GCST90274790	Fibroblast growth factor 5 levels	FGF-5	fibroblast growth factor 5 measurement	11789 European
GCST90274791	Fms-related tyrosine kinase 3 ligand levels	FIt3L	obsolete_Fms-related tyrosine kinase 3 ligand measurement	14734 European
GCST90274778	Fractalkine levels	CX3CL1	fractalkine measurement	14743 European
GCST90274792	Glial cell line-derived neurotrophic factor levels	hGDNF	glial cell line-derived neurotrophic factor measurement	14736 European
GCST90274793	Hepatocyte growth factor levels	HGF	hepatocyte growth factor measurement	14734 European
GCST90274794	Interferon gamma levels	IFN-gamma	interferon gamma measurement	11793 European
GCST90274795	Interleukin-10 levels	IL-1 alpha	interleukin-10 measurement	14744 European
GCST90274796	Interleukin-10 receptor subunit alpha levels	IL-10	interleukin-10 receptor subunit alpha measurement	11793 European
GCST90274797	Interleukin-10 receptor subunit beta levels	IL-10RA	interleukin-10 receptor subunit beta measurement	14734 European
GCST90274798	Interleukin-12 subunit beta levels	IL10RB	obsolete_interleukin-12 subunit B measurement	14735 European
GCST90274799	Interleukin-13 levels	IL-12B	interleukin-13 measurement	11792 European
GCST90274800	Interleukin-15 receptor subunit alpha levels	IL-13	interleukin-15 receptor subunit alpha measurement	11792 European
GCST90274801	Interleukin-17A levels	IL-15RA	interleukin-17A measurement	11784 European
GCST90274802	Interleukin-17C levels	IL-17A	interleukin-17C measurement	11793 European
GCST90274803	Interleukin-18 levels	IL-17C	interleukin 18 measurement	14744 European
GCST90274804	interleukin-18 receptor 1 levels	IL-18	interleukin-18 receptor 1 measurement	14743 European
GCST90274805	Interleukin-1-alpha levels	IL-18R1	obsolete_interleukin-1 alpha measurement	11788 European
GCST90274806	Interleukin-2 levels	IL-2	interleukin-2 measurement	11789 European
GCST90274811	Interleukin-2 receptor subunit beta levels	IL-2RB	interleukin-2 receptor subunit beta measurement	11792 European
GCST90274807	Interleukin-20 levels	IL-20	interleukin-20 measurement	11784 European
GCST90274808	Interleukin-20 receptor subunit alpha levels	IL-20RA	interleukin-20 receptor subunit alpha measurement	11792 European
GCST90274809	Interleukin-22 receptor subunit alpha-1 levels	IL-22RA1	interleukin-22 receptor subunit alpha-1 measurement	11793 European
GCST90274810	Interleukin-24 levels	IL-24	interleukin-24 measurement	11785 European
GCST90274812	Interleukin-33 levels	IL-33	level of interleukin-33 in blood plasma	11793 European
GCST90274813	Interleukin-4 levels	IL-4	interleukin-4 measurement	11793 European
GCST90274814	Interleukin-5 levels	IL-5	interleukin-5 measurement	11792 European
GCST90274815	Interleukin-6 levels	IL-6	interleukin-6 measurement	14743 European
GCST90274816	Interleukin-7 levels	IL-7	interleukin-7 measurement	14736 European
GCST90274817	Interleukin-8 levels	IL-8	interleukin-8 measurement	14744 European
GCST90274818	Latency-associated peptide transforming growth factor beta 1 levels	LAP TGF-beta-1	transforming growth factor beta-1 measurement	14736 European
GCST90274819	Leukemia inhibitory factor levels	LIF	leukemia inhibitory factor measurement	11793 European
GCST90274820	Leukemia inhibitory factor receptor levels	LIF-R	leukemia inhibitory factor receptor measurement	11784 European
GCST90274776	Macrophage colony-stimulating factor 1 levels	CSF-1	macrophage colony-stimulating factor 1 measurement	14734 European
GCST90274825	Macrophage inflammatory protein 1a levels	MIP-1 alpha	macrophage inflammatory protein 1a measurement	14743 European
GCST90274826	Matrix metalloproteinase-1 levels	MMP-1	matrix metalloproteinase 1 measurement	14744 European
GCST90274827	Matrix metalloproteinase-10 levels	MMP-10	matrix metalloproteinase 10 measurement	14744 European
GCST90274822	Monocyte chemoattractant protein 2 levels	CCL2	monocyte chemotactic protein-2 measurement	14736 European
GCST90274821	Monocyte chemoattractant protein-1 levels	CCL8	CCL2 measurement	14733 European
GCST90274823	Monocyte chemoattractant protein-3 levels	CCL7	monocyte chemotactic protein 3 measurement	11783 European
GCST90274824	Monocyte chemoattractant protein-4 levels	CCL13	monocyte chemotactic protein-4 measurement	14736 European
GCST90274771	Natural killer cell receptor 2B4 levels	CD244	natural killer cell receptor 2B4 measurement	14735 European
GCST90274829	Neurotrophin-3 levels	NT-3	neurotrophin-3 measurement	14744 European
GCST90274828	Neurturin levels	NRTN	level of neurturin in blood plasma	11791 European
GCST90274831	Oncostatin-M levels	OSM	oncostatin-M measurement	14736 European
GCST90274830	Osteoprotegerin levels	OPG	osteoprotegerin measurement	14733 European
GCST90274832	Programmed cell death 1 ligand 1 levels	PD-L1	programmed cell death 1 ligand 1 measurement	14736 European
GCST90274786	Protein S100-A12 levels	EN-RAGE	protein S100-A12 measurement	14743 European
GCST90274835	Signaling lymphocytic activation molecule levels	SLAMF1	signaling lymphocytic activation molecule measurement	14734 European
GCST90274834	SIR2-like protein 2 levels	SIRT2	SIR2-like protein 2 measurement	14736 European
GCST90274837	STAM binding protein levels	STAMPB	STAM binding protein measurement	14736 European
GCST90274833	Stem cell factor levels	SCF	stem Cell Factor measurement	14736 European
GCST90274836	Sulfotransferase 1A1 levels	ST1A1	sulfotrasferase 1A1 measurement	11793 European
GCST90274773	T-cell surface glycoprotein CD5 levels	CD5	t-cell surface glycoprotein CD5 measurement	14735 European
GCST90274774	T-cell surface glycoprotein CD6 isoform levels	CD6	level of T-cell differentiation antigen CD6 in blood plasma	14735 European
GCST90274845	Thymic stromal lymphopoietin levels	TSLP	thymic stromal lymphopoietin measurement	11793 European
GCST90274840	TNF-beta levels	TNFB	lymphotoxin-alpha measurement	11792 European
GCST90274844	TNF-related activation-induced cytokine levels	TRANCE	TNF-related activation-induced cytokine measurement	14736 European
GCST90274843	TNF-related apoptosis-inducing ligand levels	TRAIL	TNF-related apoptosis-inducing ligand measurement	14735 European
GCST90274838	Transforming growth factor-alpha levels	TGF-alpha	transforming growth factor-alpha measurement	14733 European
GCST90274839	Tumor necrosis factor levels	TWEAK	tumor necrosis factor measurement	11785 European
GCST90274846	Tumor necrosis factor ligand superfamily member 12 levels	TNF	tumor necrosis factor ligand superfamily member 12 measurement	14736 European
GCST90274842	Tumor necrosis factor ligand superfamily member 14 levels	TNFSF14	tumor necrosis factor ligand superfamily member 14 measurement	11793 European
GCST90274841	Tumor necrosis factor receptor superfamily member 9 levels	TNFRSF9	tumor necrosis factor receptor superfamily member 9 measurement	11784 European
GCST90274847	Urokinase-type plasminogen activator levels	uPA	urokinase-type plasminogen activator measurement	14734 European
GCST90274848	Vascular endothelial growth factor A levels	VEGF_A	vascular endothelial growth factor A measurement	14744 European

## Sheet: Supplementary Table S3
Supplementary Table S3. Significant Mendelian Randomization results of the six circulating inflammatory cytokines to calculus of gallbladder without cholecystitis.
id.exposure	Exposure	Outcome	Method	IVs	Beta	SE	P-value	Lower_95%CI	Upper_95%CI	OR	OR_lower 95%CI	OR_upper 95%CI	Q (Cochran’s Q tests)	Q_df (Cochran’s Q tests)	Q_P-value (Cochran’s Q tests)	MR-Egger_intercept	P-value of MR-Egger_intercept	RSSobs (MR-PRESSO global tests)	P-value (MR-PRESSO global tests)	removed SNPs number (Outlier-corrected MR-PRESSO test)	P-value (Outlier-corrected MR-PRESSO test)
GCST90274768	C-C motif chemokine 25 levels	calculus of gallbladder without cholecystitis	MR Egger	204	-0.00114961	0.000403509	0.00483949	-0.00194048	-0.000358728	0.998851	0.998061	0.999641	246.099	202	0.019	6.053	0.0557	259.551	0.009	2	0.055
			Weighted median	204	-8.99014e-05	0.000403508	0.823691	-0.000880776	0.000700974	0.99991	0.99912	1.0007
			Inverse variance weighted	204	-0.000592898	0.000283153	0.0362677	-0.00114788	-3.79181e-05	0.999407	0.998853	0.999962	250.61	203	0.0128
			Simple mode	204	-0.00142183	0.00161338	0.379212	-0.00458406	0.0017404	0.998579	0.995426	1.00174
			Weighted mode	204	-0.000448882	0.000441992	0.311035	-0.00131519	0.000417424	0.999551	0.998686	1.00042
GCST90274774	T-cell surface glycoprotein CD6 isoform levels	calculus of gallbladder without cholecystitis	MR Egger	235	-0.000224915	0.000474054	0.635624	-0.00115406	0.000704232	0.999775	0.998847	1.0007	226.421	233	0.609	6.493	0.044	238.1	0.469	-	-
			Weighted median	235	-0.00036103	0.000467486	0.43995	-0.0012773	0.000555244	0.999639	0.998724	1.00056
			Inverse variance weighted	235	0.000550498	0.000278459	0.0480481	4.71775e-06	0.00109628	1.00055	1	1.0011	230.506	234	0.552
			Simple mode	235	0.0003541	0.00162656	0.827854	-0.00283396	0.00354216	1.00035	0.99717	1.00355
			Weighted mode	235	-0.000352479	0.000452224	0.436512	-0.00123884	0.00053388	0.999648	0.998762	1.00053
GCST90274787	Fibroblast growth factor 19 levels	calculus of gallbladder without cholecystitis	MR Egger	11	-0.0112212	0.00555543	0.0741387	-0.0221098	-0.000332549	0.988842	0.978133	0.999668	40.767	9	5.514	0.0006	0.271	59.29	<0.001	2	0.166
			Weighted median	11	-0.00488018	0.00138062	0.000408103	-0.00758619	-0.00217418	0.995132	0.992443	0.997828
			Inverse variance weighted	11	-0.00509607	0.00192558	0.00813259	-0.0088702	-0.00132194	0.994917	0.991169	0.998679	46.995	10	9.463
			Simple mode	11	-0.00207991	0.00303597	0.508856	-0.00803041	0.00387059	0.997922	0.992002	1.00388
			Weighted mode	11	-0.00538788	0.00147564	0.00445335	-0.00828013	-0.00249562	0.994627	0.991754	0.997507
GCST90274814	Interleukin-5 levels	calculus of gallbladder without cholecystitis	MR Egger	12	-0.0154029	0.00579007	0.0238899	-0.0267515	-0.00405437	0.984715	0.973603	0.995954	7.242	10	0.702	0.001	0.0463	14.824	0.362	-	-
			Weighted median	12	-0.0025621	0.00149537	0.0866466	-0.00549301	0.000368819	0.997441	0.994522	1.00037
			Inverse variance weighted	12	-0.00246294	0.00112845	0.0290658	-0.0046747	-0.000251184	0.99754	0.995336	0.999749	12.411	11	0.334
			Simple mode	12	-0.00264796	0.00269308	0.346618	-0.00792639	0.00263047	0.997356	0.992105	1.00263
			Weighted mode	12	-0.00264796	0.00242584	0.298356	-0.00740261	0.00210669	0.997356	0.992625	1.00211
GCST90274822	Monocyte chemoattractant protein 2 levels	calculus of gallbladder without cholecystitis	MR Egger	218	0.00053031	0.000366958	0.149864	-0.000188927	0.00124955	1.00053	0.999811	1.00125	197.939	216	0.806	2.998	0.913	198.937	0.835	-	-
			Weighted median	218	0.000489802	0.000346274	0.157217	-0.000188895	0.0011685	1.00049	0.999811	1.00117
			Inverse variance weighted	218	0.000559123	0.00025522	0.0284699	5.8892e-05	0.00105935	1.00056	1.00006	1.00106	197.951	217	0.819
			Simple mode	218	0.000339367	0.00136147	0.803392	-0.00232912	0.00300786	1.00034	0.997674	1.00301
			Weighted mode	218	0.000424896	0.000338229	0.21038	-0.000238032	0.00108783	1.00042	0.999762	1.00109

## Sheet: Supplementary Table S4
Supplementary Table S4. Significant Mendelian Randomization results of the six circulating inflammatory cytokines to calculus of bile duct without cholangitis or cholecystitis.
id.exposure	Exposure	Outcome	Method	IVs	Beta	SE	P-value	Lower_95%CI	Upper_95%CI	OR	OR_lower 95%CI	OR_upper 95%CI	Q (Cochran’s Q tests)	Q_df (Cochran’s Q tests)	Q_P-value (Cochran’s Q tests)	MR-Egger_intercept	P-value of MR-Egger_intercept	RSSobs (MR-PRESSO global tests)	P-value (MR-PRESSO global tests)	removed SNPs number (Outlier-corrected MR-PRESSO test)	P-value (Outlier-corrected MR-PRESSO test)
GCST90274787	Fibroblast growth factor 19 levels	calculus of bile duct without cholangitis or cholecystitis	MR Egger	6	-0.00294387	0.0024818	0.301191	-0.0078082	0.00192045	0.99706	0.992222	1.00192	11.592	4	0.0207	<0.001	0.777	14.907	0.132	-	-
			Inverse variance weighted	6	-0.002246	0.000846187	0.00794819	-0.00390453	-0.000587476	0.997757	0.996103	0.999413
			Weighted median	6	-0.00210535	0.000680357	0.00197163	-0.00343885	-0.000771846	0.997897	0.996567	0.999228	11.859	5	0.037
			Simple mode	6	-0.00223526	0.000969551	0.0692985	-0.00413558	-0.000334943	0.997767	0.995873	0.999665
			Weighted mode	6	-0.00207887	0.000704519	0.0318575	-0.00345972	-0.000698008	0.997923	0.996546	0.999302
GCST90274793	Hepatocyte growth factor levels	calculus of bile duct without cholangitis or cholecystitis	MR Egger	4	0.00483027	0.00247743	0.190523	-2.54954e-05	0.00968604	1.00484	0.999975	1.00973	0.357	2	0.837	-0.00019	0.44	3.049	0.703	-	-
			Inverse variance weighted	4	0.00260565	0.000848592	0.00213661	0.000942409	0.00426889	1.00261	1.00094	1.00428
			Weighted median	4	0.00277348	0.000996376	0.00537647	0.000820583	0.00472638	1.00278	1.00082	1.00474	1.27	3	0.736
			Simple mode	4	0.00249559	0.00150955	0.196862	-0.000463141	0.00545431	1.0025	0.999537	1.00547
			Weighted mode	4	0.00309614	0.00109871	0.0668499	0.000942671	0.00524961	1.0031	1.00094	1.00526
GCST90274822	Monocyte chemoattractant protein 2 levels	calculus of bile duct without cholangitis or cholecystitis	MR Egger	122	0.00338393	0.00217274	0.121998	-0.000874642	0.00764251	1.00339	0.999126	1.00767	143.977	120	0.067	-0.00013	0.2002	148.422	0.058	-	-
			Inverse variance weighted	122	0.000611039	0.000294959	0.0383019	3.292e-05	0.00118916	1.00061	1.00003	1.00119
			Weighted median	122	0.000302174	0.000386699	0.434556	-0.000455756	0.0010601	1.0003	0.999544	1.00106	145.968	121	0.061
			Simple mode	122	-9.56331e-05	0.00112521	0.932409	-0.00230105	0.00210978	0.999904	0.997702	1.00211
			Weighted mode	122	3.78403e-05	0.00103834	0.970989	-0.0019973	0.00207298	1.00004	0.998005	1.00208
GCST90274840	TNF-beta levels	calculus of bile duct without cholangitis or cholecystitis	MR Egger	112	0.00127592	0.000754778	0.0937726	-0.000203446	0.00275528	1.00128	0.999797	1.00276	112.143	110	0.425	-4.584	0.271	115.918	0.423	-	-
			Inverse variance weighted	112	0.00048172	0.000234097	0.0396115	2.28895e-05	0.00094055	1.00048	1.00002	1.00094
			Weighted median	112	0.000354846	0.00038157	0.352391	-0.000393032	0.00110272	1.00035	0.999607	1.0011	113.39	111	0.419
			Simple mode	112	6.35145e-05	0.000929323	0.945634	-0.00175796	0.00188499	1.00006	0.998244	1.00189
			Weighted mode	112	0.000351483	0.000719846	0.626318	-0.00105942	0.00176238	1.00035	0.998941	1.00176
GCST90274843	TNF-related apoptosis-inducing ligand levels	calculus of bile duct without cholangitis or cholecystitis	MR Egger	5	-0.000615391	0.00662567	0.931854	-0.0136017	0.0123709	0.999385	0.98649	1.01245	1.353	3	0.716	0.00017	0.731	2.231	0.852	-	-
			Inverse variance weighted	5	0.0018581	0.000912066	0.0416263	7.04449e-05	0.00364575	1.00186	1.00007	1.00365
			Weighted median	5	0.00209573	0.00114106	0.0662602	-0.000140738	0.0043322	1.0021	0.999859	1.00434	1.496	4	0.827
			Simple mode	5	0.00252998	0.00159063	0.186918	-0.000587651	0.0056476	1.00253	0.999413	1.00566
			Weighted mode	5	0.00238394	0.00143813	0.172723	-0.000434783	0.00520267	1.00239	0.999565	1.00522
GCST90274844	TNF-related activation-induced cytokine levels	calculus of bile duct without cholangitis or cholecystitis	MR Egger	12	-0.00028706	0.00105078	0.790269	-0.00234659	0.00177248	0.999713	0.997656	1.00177	8.446	10	0.585	0.0001	0.286	11.54	0.586	-	-
			Inverse variance weighted	12	0.000805736	0.000407029	0.0477534	7.96006e-06	0.00160351	1.00081	1.00001	1.0016
			Weighted median	12	0.000783274	0.00053342	0.141996	-0.00026223	0.00182878	1.00078	0.999738	1.00183	9.718	11	0.556
			Simple mode	12	0.00051008	0.000911572	0.586992	-0.0012766	0.00229676	1.00051	0.998724	1.0023
			Weighted mode	12	0.000671029	0.000633709	0.312348	-0.000571042	0.0019131	1.00067	0.999429	1.00191

## Sheet: Supplementary Table S5
Supplementary Table S5. Significant Mendelian Randomization results of the five plasma metabolites to calculus of bile duct without cholangitis or cholecystitis.
id.exposure	Exposure	Outcome	Method	IVs	Beta	SE	P-value	Lower_95%CI	Upper_95%CI	OR	OR_lower 95%CI	OR_upper 95%CI	Q (Cochran’s Q tests)	Q_df (Cochran’s Q tests)	Q_P-value (Cochran’s Q tests)	MR-Egger_intercept	P-value of MR-Egger_intercept	RSSobs (MR-PRESSO global tests)	P-value (MR-PRESSO global tests)	removed SNPs number (Outlier-corrected MR-PRESSO test)	P-value (Outlier-corrected MR-PRESSO test)
GCST90200701	Bilirubin degradation product, C17H18N2O4 (1) levels	calculus of bile duct without cholangitis or cholecystitis	MR Egger	12	0.000756555	0.000285511	0.024	0.000196954	0.00131616	1.00076	1.0002	1.00132	2.87817	10	0.984147	-7.71932e-06	0.884799	3.12136	0.995	-	-
			Weighted median		0.000729263	0.000233903	0.002	0.000270814	0.00118771	1.00073	1.00027	1.00119
			Inverse variance weighted		0.000728704	0.000215416	<0.001	0.000306489	0.00115092	1.00073	1.00031	1.00115	2.90026	11	0.991979
			Simple mode		0.000523841	0.0007086	0.475	-0.000865015	0.0019127	1.00052	0.999135	1.00191
			Weighted mode		0.00073072	0.000227317	0.008	0.000285179	0.00117626	1.00073	1.00029	1.00118
GCST90200703	Bilirubin degradation product, C17H18N2O4 (3) levels	calculus of bile duct without cholangitis or cholecystitis	MR Egger	10	0.000681153	0.000276301	0.039	0.000139602	0.0012227	1.00068	1.00014	1.00122	5.82295	8	0.667056	4.33641e-06	0.940656	6.07666	0.896	-	-
			Weighted median		0.000679819	0.000221913	0.002	0.00024487	0.00111477	1.00068	1.00024	1.00112
			Inverse variance weighted		0.000694783	0.000211804	0.001	0.000279646	0.00110992	1.0007	1.00028	1.00111	5.82886	9	0.756918
			Simple mode		0.000655213	0.000711698	0.381	-0.000739715	0.00205014	1.00066	0.999261	1.00205
			Weighted mode		0.000672643	0.00024099	0.021	0.000200301	0.00114498	1.00067	1.0002	1.00115
GCST90200704	Bilirubin (z,z) levels	calculus of bile duct without cholangitis or cholecystitis	MR Egger	7	0.000600708	0.000266127	0.074	7.90994e-05	0.00112232	1.0006	1.00008	1.00112	3.91885	5	0.561157	3.30791e-05	0.63783	5.14553	0.83	-	-
			Weighted median		0.000662357	0.000212686	0.002	0.000245493	0.00107922	1.00066	1.00025	1.00108
			Inverse variance weighted		0.000685871	0.000204682	<0.001	0.000284694	0.00108705	1.00069	1.00028	1.00109	4.16957	6	0.653741
			Simple mode		0.000831016	0.000630748	0.236	-0.000405249	0.00206728	1.00083	0.999595	1.00207
			Weighted mode		0.000669613	0.000207989	0.018	0.000261954	0.00107727	1.00067	1.00026	1.00108
GCST90200882	Aspartate to mannose ratio	calculus of bile duct without cholangitis or cholecystitis	MR Egger	6	-0.00111204	0.00132932	0.45	-0.00371751	0.00149344	0.998889	0.996289	1.00149	2.75832	4	0.599049	-5.60531e-05	0.740131	3.45081	0.798	-	-
			Weighted median		-0.00150278	0.000558485	0.007	-0.00259742	-0.000408153	0.998498	0.997406	0.999592
			Inverse variance weighted		-0.00155544	0.000460359	<0.001	-0.00245774	-0.000653134	0.998446	0.997545	0.999347	2.88474	5	0.71775
			Simple mode		-0.00180601	0.000783341	0.069	-0.00334136	-0.000270662	0.998196	0.996664	0.999729
			Weighted mode		-0.00153618	0.000630226	0.059	-0.00277142	-0.000300938	0.998465	0.997232	0.999699
GCST90201016	Bilirubin (Z,Z) to etiocholanolone glucuronide ratio	calculus of bile duct without cholangitis or cholecystitis	MR Egger	6	0.00125584	0.000573774	0.094	0.000131246	0.00238044	1.00126	1.00013	1.00238	2.89424	4	0.575678	-3.59719e-05	0.716773	4.40499	0.725	-	-
			Weighted median		0.00115919	0.000366693	0.002	0.000440472	0.00187791	1.00116	1.00044	1.00188
			Inverse variance weighted		0.00107447	0.000335174	0.001	0.000417524	0.00173141	1.00108	1.00042	1.00173	3.04593	5	0.692905
			Simple mode		0.00110954	0.000690492	0.169	-0.000243825	0.0024629	1.00111	0.999756	1.00247
			Weighted mode		0.00116734	0.000425264	0.041	0.000333824	0.00200086	1.00117	1.00033	1.002

## Sheet: Supplementary Table S6
Supplementary Table S6. Significant Mendelian Randomization results of the 48 plasma metabolites to calculus of gallbladder without cholecystitis.
id.exposure	Exposure	Outcome	Method	IVs	Beta	SE	P-value	Lower_95%CI	Upper_95%CI	OR	OR_lower 95%CI	OR_upper 95%CI	Q (Cochran’s Q tests)	Q_df (Cochran’s Q tests)	Q_P-value (Cochran’s Q tests)	MR-Egger_intercept	P-value of MR-Egger_intercept	RSSobs (MR-PRESSO global tests)	P-value (MR-PRESSO global tests)	removed SNPs number (Outlier-corrected MR-PRESSO test)	P-value (Outlier-corrected MR-PRESSO test)
GCST90199679	2,3-dihydroxypyridine levels	calculus of gallbladder without cholecystitis	MR Egger	10	-0.00290571	0.00763965	0.713589	-0.0178794	0.012068	0.997099	0.982279	1.01214	8.01914	8	0.431603	5.95621e-05	0.938351	10.1037	0.534	-	-
			Weighted median	10	-0.00168458	0.00121914	0.167043	-0.0040741	0.000704947	0.998317	0.995934	1.00071
			Inverse variance weighted	10	-0.00230021	0.000894656	0.0101388	-0.00405374	-0.000546687	0.997702	0.995954	0.999453	8.02552	9	0.531576
			Simple mode	10	-0.000595621	0.00214039	0.787087	-0.00479078	0.00359954	0.999405	0.995221	1.00361
			Weighted mode	10	-0.000467095	0.00190707	0.812006	-0.00420496	0.00327077	0.999533	0.995804	1.00328
GCST90199688	N-acetylglycine levels	calculus of gallbladder without cholecystitis	MR Egger	11	-0.00250189	0.00087999	0.0193057	-0.00422666	-0.000777106	0.997501	0.995782	0.999223	6.46239	9	0.692895	9.09575e-05	0.501405	8.2372	0.787	-	-
			Weighted median	11	-0.00219083	0.000628702	0.000492719	-0.00342308	-0.000958572	0.997812	0.996583	0.999042
			Inverse variance weighted	11	-0.00201037	0.000530904	0.000152661	-0.00305094	-0.000969802	0.997992	0.996954	0.999031	6.9529	10	0.729884
			Simple mode	11	-0.00212119	0.00140154	0.161105	-0.00486822	0.000625831	0.997881	0.995144	1.00063
			Weighted mode	11	-0.00221701	0.000654019	0.00688795	-0.00349888	-0.000935128	0.997785	0.996507	0.999065
GCST90199705	Propionylglycine levels	calculus of gallbladder without cholecystitis	MR Egger	10	-0.0032919	0.00100231	0.0111158	-0.00525643	-0.00132738	0.996714	0.994757	0.998674	1.59964	8	0.990927	0.000306302	0.0958038	12.2767	0.593	-	-
			Weighted median	10	-0.00234864	0.000683502	0.000589977	-0.0036883	-0.00100897	0.997654	0.996318	0.998992
			Inverse variance weighted	10	-0.00172784	0.00056385	0.0021813	-0.00283299	-0.000622698	0.998274	0.997171	0.999377	5.16204	9	0.81996
			Simple mode	10	-0.00179275	0.00157217	0.283595	-0.0048742	0.0012887	0.998209	0.995138	1.00129
			Weighted mode	10	-0.00228403	0.000699426	0.00975139	-0.00365491	-0.000913155	0.997719	0.996352	0.999087
GCST90199781	Hexanoylglycine levels	calculus of gallbladder without cholecystitis	MR Egger	10	-0.0030842	0.00115429	0.0282765	-0.00534661	-0.000821798	0.996921	0.994668	0.999179	6.38666	8	0.604004	0.000398114	0.133821	15.3208	0.365	-	-
			Weighted median	10	-0.00124711	0.000665894	0.0610914	-0.00255226	5.80437e-05	0.998754	0.997451	1.00006
			Inverse variance weighted	10	-0.00134255	0.000497006	0.00690734	-0.00231668	-0.00036842	0.998658	0.997686	0.999632	9.16971	9	0.421758
			Simple mode	10	-0.00147179	0.00144164	0.333955	-0.00429741	0.00135384	0.998529	0.995712	1.00135
			Weighted mode	10	-0.00192125	0.000631084	0.0139191	-0.00315818	-0.000684329	0.998081	0.996847	0.999316
GCST90199785	Isovalerylglycine levels	calculus of gallbladder without cholecystitis	MR Egger	14	-0.003375	0.00192401	0.104882	-0.00714605	0.000396057	0.996631	0.992879	1.0004	10.799	12	0.546218	0.00010828	0.62941	13.9265	0.579	-	-
			Weighted median	14	-0.00337581	0.000861471	8.90434e-05	-0.00506429	-0.00168733	0.99663	0.994949	0.998314
			Inverse variance weighted	14	-0.00247707	0.000643234	0.000117653	-0.00373781	-0.00121633	0.997526	0.996269	0.998784	11.0442	13	0.607113
			Simple mode	14	-0.00283735	0.00149227	0.0796494	-0.00576221	8.74996e-05	0.997167	0.994254	1.00009
			Weighted mode	14	-0.00353232	0.000981196	0.00323177	-0.00545546	-0.00160918	0.996474	0.994559	0.998392
GCST90199788	1-arachidonoyl-gpc (20:4n6) levels	calculus of gallbladder without cholecystitis	MR Egger	19	-0.0020499	0.000608174	0.00363179	-0.00324192	-0.000857874	0.997952	0.996763	0.999142	22.8595	17	0.153882	0.000119187	0.279043	31.9853	0.24	-	-
			Weighted median	19	-0.00183763	0.000412903	8.56643e-06	-0.00264692	-0.00102834	0.998164	0.997357	0.998972
			Inverse variance weighted	19	-0.00156382	0.000428283	0.000260843	-0.00240326	-0.000724386	0.998437	0.9976	0.999276	24.5407	18	0.138098
			Simple mode	19	-0.00107802	0.00153898	0.492585	-0.00409442	0.00193838	0.998923	0.995914	1.00194
			Weighted mode	19	-0.00184072	0.000449434	0.000678789	-0.00272161	-0.000959825	0.998161	0.997282	0.999041
GCST90199793	1-linoleoyl-GPE (18:2) levels	calculus of gallbladder without cholecystitis	MR Egger	18	0.00404415	0.00121652	0.00429313	0.00165978	0.00642853	1.00405	1.00166	1.00645	8.99453	16	0.913639	-0.000181317	0.224579	13.3525	0.833	-	-
			Weighted median	18	0.00302196	0.00076061	7.09528e-05	0.00153116	0.00451275	1.00303	1.00153	1.00452
			Inverse variance weighted	18	0.00267419	0.000551306	1.23056e-06	0.00159363	0.00375475	1.00268	1.00159	1.00376	10.5905	17	0.877045
			Simple mode	18	0.00175763	0.00155554	0.274201	-0.00129122	0.00480648	1.00176	0.99871	1.00482
			Weighted mode	18	0.00352578	0.000836915	0.0005852	0.00188542	0.00516613	1.00353	1.00189	1.00518
GCST90199820	Dihomo-linolenate (20:3n3 or n6) levels	calculus of gallbladder without cholecystitis	MR Egger	6	0.00789417	0.00462283	0.162889	-0.00116658	0.0169549	1.00793	0.998834	1.0171	1.59466	4	0.809751	-0.000445033	0.372844	3.56394	0.824	-	-
			Weighted median	6	0.0038944	0.00154806	0.0118809	0.0008602	0.0069286	1.0039	1.00086	1.00695
			Inverse variance weighted	6	0.00341445	0.00118374	0.0039208	0.00109432	0.00573458	1.00342	1.00109	1.00575	2.5996	5	0.761426
			Simple mode	6	0.00459303	0.00213706	0.0843274	0.00040439	0.00878167	1.0046	1.0004	1.00882
			Weighted mode	6	0.0043415	0.00196529	0.0781945	0.000489525	0.00819348	1.00435	1.00049	1.00823
GCST90199840	Pregnenediol disulfate (C21H34O8S2) levels	calculus of gallbladder without cholecystitis	MR Egger	17	0.00349373	0.00076023	0.000350004	0.00200368	0.00498379	1.0035	1.00201	1.005	17.5902	15	0.284819	-0.000230464	0.0585809	32.9404	0.151	-	-
			Weighted median	17	0.00293405	0.000602131	1.1004e-06	0.00175387	0.00411423	1.00294	1.00176	1.00412
			Inverse variance weighted	17	0.00230711	0.000538706	1.84644e-05	0.00125125	0.00336298	1.00231	1.00125	1.00337	22.5047	16	0.127631
			Simple mode	17	0.00132603	0.0014184	0.36375	-0.00145405	0.0041061	1.00133	0.998547	1.00411
			Weighted mode	17	0.00310172	0.00059028	7.85993e-05	0.00194477	0.00425867	1.00311	1.00195	1.00427
GCST90199842	Androstenediol (3beta,17beta) disulfate (1) levels	calculus of gallbladder without cholecystitis	MR Egger	17	0.00459809	0.00104363	0.000510876	0.00255258	0.00664361	1.00461	1.00256	1.00667	16.6505	15	0.340181	-0.000156442	0.240816	21.4607	0.385	-	-
			Weighted median	17	0.00392147	0.000733101	8.83668e-08	0.00248459	0.00535835	1.00393	1.00249	1.00537
			Inverse variance weighted	17	0.00356423	0.000619696	8.84141e-09	0.00234963	0.00477884	1.00357	1.00235	1.00479	18.3063	16	0.30627
			Simple mode	17	0.00276962	0.00191812	0.168056	-0.000989894	0.00652913	1.00277	0.999011	1.00655
			Weighted mode	17	0.00396109	0.000806361	0.000156256	0.00238062	0.00554156	1.00397	1.00238	1.00556
GCST90199858	5alpha-androstan-3alpha,17beta-diol monosulfate (1) levels	calculus of gallbladder without cholecystitis	MR Egger	6	0.00634221	0.0039958	0.187654	-0.00148956	0.014174	1.00636	0.998512	1.01427	11.8377	4	0.0186002	-0.000364226	0.549074	20.4112	0.048	1	0.32
			Weighted median	6	0.0028788	0.00111149	0.00959634	0.000700285	0.00505731	1.00288	1.0007	1.00507
			Inverse variance weighted	6	0.00389229	0.00130167	0.00278761	0.00134102	0.00644355	1.0039	1.00134	1.00646	13.1017	5	0.0224446
			Simple mode	6	0.00248584	0.00142619	0.141797	-0.00030949	0.00528116	1.00249	0.999691	1.0053
			Weighted mode	6	0.00280698	0.00121931	0.0695896	0.000417129	0.00519682	1.00281	1.00042	1.00521
GCST90199978	Vanillactate levels	calculus of gallbladder without cholecystitis	MR Egger	11	0.000743106	0.00357436	0.839936	-0.00626264	0.00774885	1.00074	0.993757	1.00778	8.77511	9	0.458287	0.000162749	0.627453	10.7978	0.577	-	-
			Weighted median	11	0.00166398	0.00128132	0.194067	-0.000847416	0.00417538	1.00167	0.999153	1.00418
			Inverse variance weighted	11	0.0024755	0.000940971	0.00851874	0.000631191	0.0043198	1.00248	1.00063	1.00433	9.02751	10	0.529495
			Simple mode	11	0.00147973	0.00219599	0.515689	-0.00282441	0.00578387	1.00148	0.99718	1.0058
			Weighted mode	11	0.00144176	0.00202231	0.492191	-0.00252197	0.00540549	1.00144	0.997481	1.00542
GCST90200036	1-palmitoleoylglycerol (16:1) levels	calculus of gallbladder without cholecystitis	MR Egger	14	0.00123762	0.00351877	0.731147	-0.00565916	0.0081344	1.00124	0.994357	1.00817	10.9377	12	0.534265	7.50149e-05	0.832797	12.8894	0.623	-	-
			Weighted median	14	0.00259853	0.000992536	0.00884289	0.000653157	0.0045439	1.0026	1.00065	1.00455
			Inverse variance weighted	14	0.00197947	0.000748371	0.00816809	0.000512665	0.00344628	1.00198	1.00051	1.00345	10.9843	13	0.612137
			Simple mode	14	0.00298751	0.00172541	0.107013	-0.0003943	0.00636932	1.00299	0.999606	1.00639
			Weighted mode	14	0.00301673	0.00176681	0.111495	-0.000446229	0.00647968	1.00302	0.999554	1.0065
GCST90200041	1-palmitoyl-2-stearoyl-gpc (16:0/18:0) levels	calculus of gallbladder without cholecystitis	MR Egger	16	-0.00510377	0.00199288	0.0226293	-0.00900983	-0.00119772	0.994909	0.991031	0.998803	20.6243	14	0.111656	0.000275569	0.21668	28.3209	0.109	-	-
			Weighted median	16	-0.00355157	0.000962164	0.000223175	-0.00543741	-0.00166572	0.996455	0.994577	0.998336
			Inverse variance weighted	16	-0.00273205	0.000799056	0.000628298	-0.0042982	-0.0011659	0.997272	0.995711	0.998835	23.0902	15	0.0822444
			Simple mode	16	-0.000567861	0.00219284	0.799185	-0.00486583	0.0037301	0.999432	0.995146	1.00374
			Weighted mode	16	-0.00384131	0.00111055	0.00350707	-0.00601799	-0.00166463	0.996166	0.994	0.998337
GCST90200043	1-palmitoyl-2-docosahexaenoyl-gpc (16:0/22:6) levels	calculus of gallbladder without cholecystitis	MR Egger	10	-0.00748949	0.00356077	0.0685808	-0.0144686	-0.000510382	0.992538	0.985636	0.99949	13.2608	8	0.103186	0.000550205	0.219345	22.0081	0.066	-	-
			Weighted median	10	-0.00298742	0.0011408	0.00882648	-0.0052234	-0.00075145	0.997017	0.99479	0.999249
			Inverse variance weighted	10	-0.00293111	0.00103144	0.0044864	-0.00495273	-0.000909491	0.997073	0.99506	0.999091	16.2047	9	0.0627276
			Simple mode	10	-0.00184677	0.00212232	0.406818	-0.00600652	0.00231297	0.998155	0.994011	1.00232
			Weighted mode	10	-0.00383931	0.0013663	0.020377	-0.00651725	-0.00116136	0.996168	0.993504	0.998839
GCST90200051	1-palmitoyl-2-dihomo-linolenoyl-GPC (16:0/20:3n3 or 6) levels	calculus of gallbladder without cholecystitis	MR Egger	14	0.00374544	0.00107433	0.00449389	0.00163975	0.00585113	1.00375	1.00164	1.00587	12.9849	12	0.370141	-0.000302581	0.0610351	31.3327	0.191	-	-
			Weighted median	14	0.00248677	0.000698137	0.000368028	0.00111842	0.00385512	1.00249	1.00112	1.00386
			Inverse variance weighted	14	0.00188631	0.000657162	0.0040997	0.000598272	0.00317435	1.00189	1.0006	1.00318	17.607	13	0.173018
			Simple mode	14	0.000120265	0.00189656	0.950403	-0.00359699	0.00383752	1.00012	0.996409	1.00384
			Weighted mode	14	0.002871	0.00073309	0.00177073	0.00143415	0.00430786	1.00288	1.00144	1.00432
GCST90200103	Linoleoyl-arachidonoyl-glycerol (18:2/20:4) [1] levels	calculus of gallbladder without cholecystitis	MR Egger	11	-0.00207199	0.0013667	0.16381	-0.00475072	0.000606733	0.99793	0.995261	1.00061	16.788	9	0.0521408	-6.56966e-05	0.758374	21.1314	0.128	-	-
			Weighted median	11	-0.00275911	0.000702856	8.65253e-05	-0.0041367	-0.00138151	0.997245	0.995872	0.998619
			Inverse variance weighted	11	-0.00243435	0.000715379	0.000666791	-0.0038365	-0.00103221	0.997569	0.996171	0.998968	16.9756	10	0.0749049
			Simple mode	11	-0.00268189	0.0015772	0.119889	-0.0057732	0.000409416	0.997322	0.994243	1.00041
			Weighted mode	11	-0.0026311	0.00072803	0.00473657	-0.00405804	-0.00120416	0.997372	0.99595	0.998797
GCST90200284	Erucate (22:1n9) levels	calculus of gallbladder without cholecystitis	MR Egger	5	-0.00870839	0.00732393	0.319965	-0.0230633	0.00564651	0.991329	0.977201	1.00566	3.83905	3	0.279377	0.000432313	0.544563	6.91112	0.444	-	-
			Weighted median	5	-0.00222248	0.00189959	0.242011	-0.00594568	0.00150073	0.99778	0.994072	1.0015
			Inverse variance weighted	5	-0.00383941	0.0014905	0.00999729	-0.00676079	-0.000918032	0.996168	0.993262	0.999082	4.43303	4	0.350562
			Simple mode	5	-0.00175487	0.00266274	0.545875	-0.00697383	0.0034641	0.998247	0.99305	1.00347
			Weighted mode	5	-0.00169011	0.00235794	0.513137	-0.00631167	0.00293144	0.998311	0.993708	1.00294
GCST90200286	Allantoin levels	calculus of gallbladder without cholecystitis	MR Egger	8	-0.00758094	0.00975979	0.466814	-0.0267101	0.0115482	0.992448	0.973643	1.01162	4.25242	6	0.642559	0.000370779	0.68332	5.8419	0.769	-	-
			Weighted median	8	-0.00364186	0.0014482	0.0119116	-0.00648033	-0.000803393	0.996365	0.993541	0.999197
			Inverse variance weighted	8	-0.00342862	0.00114094	0.00265519	-0.00566487	-0.00119237	0.996577	0.994351	0.998808	4.43594	7	0.728417
			Simple mode	8	-0.00435059	0.00233029	0.104139	-0.00891795	0.000216773	0.995659	0.991122	1.00022
			Weighted mode	8	-0.00420699	0.0022852	0.108191	-0.00868599	0.000272011	0.995802	0.991352	1.00027
GCST90200435	Mannose levels	calculus of gallbladder without cholecystitis	MR Egger	11	0.00485815	0.00143026	0.00791468	0.00205484	0.00766146	1.00487	1.00206	1.00769	10.4582	9	0.314678	-0.000267852	0.145445	22.608	0.214	-	-
			Weighted median	11	0.003909	0.000853121	4.60543e-06	0.00223689	0.00558112	1.00392	1.00224	1.0056
			Inverse variance weighted	11	0.00289531	0.000781281	0.00021068	0.001364	0.00442662	1.0029	1.00136	1.00444	13.41	10	0.201643
			Simple mode	11	0.00333209	0.00185797	0.103155	-0.000309544	0.00697372	1.00334	0.999691	1.007
			Weighted mode	11	0.00397451	0.000852446	0.000890948	0.00230372	0.0056453	1.00398	1.00231	1.00566
GCST90200535	X-17325 levels	calculus of gallbladder without cholecystitis	MR Egger	8	-0.00655696	0.00229937	0.029119	-0.0110637	-0.0020502	0.993464	0.988997	0.997952	2.08479	6	0.911737	0.000456159	0.13267	9.19705	0.539	-	-
			Weighted median	8	-0.00276987	0.00114923	0.0159442	-0.00502237	-0.000517373	0.997234	0.99499	0.999483
			Inverse variance weighted	8	-0.00285272	0.000866282	0.000991051	-0.00455063	-0.0011548	0.997151	0.99546	0.998846	5.10937	7	0.646618
			Simple mode	8	-0.00176975	0.00210519	0.428316	-0.00589593	0.00235643	0.998232	0.994121	1.00236
			Weighted mode	8	-0.00439925	0.00132219	0.0126386	-0.00699074	-0.00180776	0.99561	0.993034	0.998194
GCST90200549	X-17367 levels	calculus of gallbladder without cholecystitis	MR Egger	13	-0.00330381	0.00180758	0.0948122	-0.00684666	0.000239045	0.996702	0.993177	1.00024	12.3547	11	0.337583	0.000205025	0.369533	18.7002	0.273	-	-
			Weighted median	13	-0.0025873	0.000856686	0.00252668	-0.00426641	-0.000908197	0.997416	0.995743	0.999092
			Inverse variance weighted	13	-0.00172791	0.000652797	0.00812254	-0.00300739	-0.000448428	0.998274	0.996997	0.999552	13.3379	12	0.344964
			Simple mode	13	-0.00250761	0.00187133	0.205063	-0.00617543	0.0011602	0.997496	0.993844	1.00116
			Weighted mode	13	-0.00324419	0.00103446	0.00859365	-0.00527174	-0.00121665	0.996761	0.994742	0.998784
GCST90200590	X-21470 levels	calculus of gallbladder without cholecystitis	MR Egger	7	0.00537033	0.00115306	0.00554482	0.00311033	0.00763034	1.00538	1.00312	1.00766	2.10145	5	0.834938	-0.000361141	0.108306	12.8523	0.372	-	-
			Weighted median	7	0.00374903	0.000833297	6.82631e-06	0.00211577	0.00538229	1.00376	1.00212	1.0054
			Inverse variance weighted	7	0.00350648	0.000646847	5.93068e-08	0.00223866	0.0047743	1.00351	1.00224	1.00479	5.91418	6	0.432872
			Simple mode	7	0.00265006	0.00167295	0.16427	-0.000628918	0.00592903	1.00265	0.999371	1.00595
			Weighted mode	7	0.00421734	0.000874384	0.00293046	0.00250355	0.00593113	1.00423	1.00251	1.00595
GCST90200686	Bilirubin (E,E) levels	calculus of gallbladder without cholecystitis	MR Egger	13	0.00222978	0.000618005	0.00411169	0.00101849	0.00344107	1.00223	1.00102	1.00345	16.2543	11	0.13195	-6.33294e-05	0.623189	17.3298	0.414	-	-
			Weighted median	13	0.00199471	0.000411502	1.25106e-06	0.00118816	0.00280125	1.002	1.00119	1.00281
			Inverse variance weighted	13	0.00201831	0.000440537	4.61724e-06	0.00115485	0.00288176	1.00202	1.00116	1.00289	16.6319	12	0.163978
			Simple mode	13	0.00375081	0.00147263	0.0256058	0.000864457	0.00663716	1.00376	1.00086	1.00666
			Weighted mode	13	0.0020023	0.000403752	0.000331206	0.00121094	0.00279365	1.002	1.00121	1.0028
GCST90200687	Bilirubin (E,Z or Z,E) levels	calculus of gallbladder without cholecystitis	MR Egger	11	0.00219547	0.000837254	0.0277098	0.000554448	0.00383648	1.0022	1.00055	1.00384	22.3724	9	0.00777088	-3.06931e-05	0.874054	24.1063	0.173	-	-
			Weighted median	11	0.00210952	0.000420986	5.4173e-07	0.00128439	0.00293466	1.00211	1.00129	1.00294
			Inverse variance weighted	11	0.00210053	0.000571757	0.000238949	0.00097989	0.00322118	1.0021	1.00098	1.00323	22.4385	10	0.0130202
			Simple mode	11	0.00234098	0.00145007	0.137516	-0.000501151	0.00518312	1.00234	0.999499	1.0052
			Weighted mode	11	0.00208907	0.000422204	0.00058025	0.00126155	0.00291659	1.00209	1.00126	1.00292
GCST90200692	1-palmitoyl-2-arachidonoyl-gpc (16:0/20:4n6) levels	calculus of gallbladder without cholecystitis	MR Egger	14	-0.00189633	0.000485867	0.00209875	-0.00284863	-0.000944028	0.998105	0.997155	0.999056	11.7379	12	0.466954	0.000124352	0.24572	18.4141	0.472	-	-
			Weighted median	14	-0.00165696	0.0003827	1.49347e-05	-0.00240705	-0.000906865	0.998344	0.997596	0.999094
			Inverse variance weighted	14	-0.00149315	0.000359392	3.25782e-05	-0.00219756	-0.00078874	0.998508	0.997805	0.999212	13.2275	13	0.430398
			Simple mode	14	-0.00131641	0.00131373	0.334611	-0.00389132	0.0012585	0.998684	0.996116	1.00126
			Weighted mode	14	-0.00164005	0.000398664	0.00122101	-0.00242143	-0.000858671	0.998361	0.997581	0.999142
GCST90200699	Deoxycholic acid glucuronide levels	calculus of gallbladder without cholecystitis	MR Egger	15	0.0015039	0.00108482	0.188968	-0.000622345	0.00363015	1.00151	0.999378	1.00364	7.43075	13	0.878611	4.34223e-05	0.758639	8.3599	0.935	-	-
			Weighted median	15	0.00153997	0.00075936	0.0425622	5.16218e-05	0.00302831	1.00154	1.00005	1.00303
			Inverse variance weighted	15	0.00179162	0.000579866	0.00200352	0.000655081	0.00292816	1.00179	1.00066	1.00293	7.52923	14	0.912384
			Simple mode	15	0.00106998	0.00133244	0.435382	-0.0015416	0.00368157	1.00107	0.99846	1.00369
			Weighted mode	15	0.00141787	0.000858945	0.121044	-0.000265664	0.0031014	1.00142	0.999734	1.00311
GCST90200702	Bilirubin degradation product, C17H18N2O4 (2) levels	calculus of gallbladder without cholecystitis	MR Egger	12	0.00238801	0.0006704	0.00516348	0.00107402	0.00370199	1.00239	1.00107	1.00371	15.4985	10	0.114917	-7.0553e-05	0.614361	16.5187	0.406	-	-
			Weighted median	12	0.00213643	0.000433566	8.32513e-07	0.00128664	0.00298622	1.00214	1.00129	1.00299
			Inverse variance weighted	12	0.00215188	0.00047657	6.32138e-06	0.0012178	0.00308595	1.00215	1.00122	1.00309	15.9176	11	0.144217
			Simple mode	12	0.00218366	0.0019483	0.286243	-0.001635	0.00600232	1.00219	0.998366	1.00602
			Weighted mode	12	0.00218366	0.000437422	0.000407563	0.00132632	0.00304101	1.00219	1.00133	1.00305
GCST90200706	Biliverdin levels	calculus of gallbladder without cholecystitis	MR Egger	13	0.00240067	0.000646643	0.00342617	0.00113325	0.00366809	1.0024	1.00113	1.00367	17.5988	11	0.0913689	-0.000169346	0.202016	28.3422	0.23	-	-
			Weighted median	13	0.0020249	0.00041549	1.09621e-06	0.00121054	0.00283926	1.00203	1.00121	1.00284
			Inverse variance weighted	13	0.00181855	0.000500498	0.000279624	0.000837573	0.00279952	1.00182	1.00084	1.0028	20.5443	12	0.0574647
			Simple mode	13	0.0015538	0.00157574	0.343562	-0.00153465	0.00464224	1.00156	0.998467	1.00465
			Weighted mode	13	0.00201075	0.000427267	0.000508985	0.0011733	0.00284819	1.00201	1.00117	1.00285
GCST90200707	Glycine levels	calculus of gallbladder without cholecystitis	MR Egger	18	-0.00168121	0.000606151	0.0135601	-0.00286926	-0.000493149	0.99832	0.997135	0.999507	21.749	16	0.151483	0.000115241	0.278695	29.9472	0.253	-	-
			Weighted median	18	-0.0013772	0.00041598	0.0009305	-0.00219252	-0.000561881	0.998624	0.99781	0.999438
			Inverse variance weighted	18	-0.00120939	0.000439616	0.00594097	-0.00207104	-0.000347746	0.998791	0.997931	0.999652	23.4582	17	0.134921
			Simple mode	18	-0.00022951	0.00136968	0.868903	-0.00291408	0.00245506	0.999771	0.99709	1.00246
			Weighted mode	18	-0.00140742	0.000410244	0.00318872	-0.0022115	-0.000603342	0.998594	0.997791	0.999397
GCST90200740	Arachidonate (20:4n6) to oleate to vaccenate (18:1) ratio	calculus of gallbladder without cholecystitis	MR Egger	11	-0.00283451	0.000863136	0.00946903	-0.00452626	-0.00114277	0.997169	0.995484	0.998858	12.5446	9	0.184317	0.00024456	0.150295	37.8621	0.264	-	-
			Weighted median	11	-0.00240311	0.000538071	7.96388e-06	-0.00345773	-0.00134849	0.9976	0.996548	0.998652
			Inverse variance weighted	11	-0.00180739	0.00060433	0.00278308	-0.00299188	-0.000622904	0.998194	0.997013	0.999377	15.9911	10	0.0998881
			Simple mode	11	-0.00206922	0.00176977	0.269437	-0.00553797	0.00139953	0.997933	0.994477	1.0014
			Weighted mode	11	-0.00243137	0.000568613	0.00162165	-0.00354585	-0.00131689	0.997572	0.99646	0.998684
GCST90200749	Arachidonate (20:4n6) to pyruvate ratio	calculus of gallbladder without cholecystitis	MR Egger	7	-0.00533505	0.0020036	0.0447369	-0.0092621	-0.00140799	0.994679	0.990781	0.998593	6.38983	5	0.270113	0.000402674	0.259396	21.3313	0.263	-	-
			Weighted median	7	-0.00381937	0.000943544	5.16797e-05	-0.00566872	-0.00197002	0.996188	0.994347	0.998032
			Inverse variance weighted	7	-0.00304333	0.000919885	0.00093837	-0.0048463	-0.00124036	0.996961	0.995165	0.99876	8.45681	6	0.206509
			Simple mode	7	-0.00303101	0.00253454	0.276855	-0.0079987	0.00193668	0.996974	0.992033	1.00194
			Weighted mode	7	-0.00404063	0.000990172	0.00649667	-0.00598137	-0.0020999	0.995968	0.994036	0.997902
GCST90200758	Glycine to serine ratio	calculus of gallbladder without cholecystitis	MR Egger	20	-0.00215091	0.000686365	0.00573894	-0.00349618	-0.000805634	0.997851	0.99651	0.999195	14.828	18	0.67374	0.000157636	0.123541	24.9344	0.448	-	-
			Weighted median	20	-0.0017341	0.000531435	0.00110218	-0.00277571	-0.000692489	0.998267	0.997228	0.999308
			Inverse variance weighted	20	-0.00128792	0.000431068	0.00281047	-0.00213281	-0.000443026	0.998713	0.997869	0.999557	17.4386	19	0.560177
			Simple mode	20	-0.00104055	0.00149199	0.493983	-0.00396486	0.00188375	0.99896	0.996043	1.00189
			Weighted mode	20	-0.00176034	0.000534574	0.00382543	-0.0028081	-0.000712571	0.998241	0.997196	0.999288
GCST90200769	Phosphate to mannose ratio	calculus of gallbladder without cholecystitis	MR Egger	6	-0.00810482	0.00235691	0.0263239	-0.0127244	-0.00348528	0.991928	0.987356	0.996521	4.78881	4	0.309662	0.000759166	0.0897606	30.1239	0.239	-	-
			Weighted median	6	-0.00449853	0.00108399	3.32507e-05	-0.00662314	-0.00237391	0.995512	0.993399	0.997629
			Inverse variance weighted	6	-0.00329158	0.00126334	0.0091751	-0.00576772	-0.000815434	0.996714	0.994249	0.999185	10.7344	5	0.056909
			Simple mode	6	-0.00194595	0.00265996	0.49726	-0.00715946	0.00326756	0.998056	0.992866	1.00327
			Weighted mode	6	-0.00455201	0.00107005	0.00806093	-0.00664931	-0.0024547	0.995458	0.993373	0.997548
GCST90200795	Oleoyl-linoleoyl-glycerol (18:1 to 18:2) [2] to linoleoyl-arachidonoyl-glycerol (18:2 to 20:4) [2] ratio	calculus of gallbladder without cholecystitis	MR Egger	13	0.00267986	0.000679318	0.00229257	0.0013484	0.00401132	1.00268	1.00135	1.00402	9.87055	11	0.542068	-0.000121986	0.308903	13.1446	0.622	-	-
			Weighted median	13	0.00232222	0.000507275	4.69809e-06	0.00132796	0.00331648	1.00232	1.00133	1.00332
			Inverse variance weighted	13	0.00213457	0.000447463	1.8387e-06	0.00125755	0.0030116	1.00214	1.00126	1.00302	11.0087	12	0.528175
			Simple mode	13	0.00261037	0.00132236	0.0718507	1.85433e-05	0.00520221	1.00261	1.00002	1.00522
			Weighted mode	13	0.00234164	0.000511041	0.000630139	0.00134	0.00334328	1.00234	1.00134	1.00335
GCST90200821	Adenosine 5'-diphosphate (ADP) to glycine ratio	calculus of gallbladder without cholecystitis	MR Egger	14	0.00502907	0.00169604	0.0118062	0.00170484	0.0083533	1.00504	1.00171	1.00839	7.11448	12	0.849956	-0.000453609	0.0949593	13.2067	0.634	-	-
			Weighted median	14	0.00244765	0.00078075	0.00171852	0.000917384	0.00397793	1.00245	1.00092	1.00399
			Inverse variance weighted	14	0.0021221	0.000551991	0.000120823	0.0010402	0.00320401	1.00212	1.00104	1.00321	10.4002	13	0.660923
			Simple mode	14	0.00225082	0.0015293	0.164868	-0.000746615	0.00524825	1.00225	0.999254	1.00526
			Weighted mode	14	0.00290085	0.00100008	0.0123934	0.000940688	0.00486101	1.00291	1.00094	1.00487
GCST90200826	Glycine to phosphate ratio	calculus of gallbladder without cholecystitis	MR Egger	17	-0.00193025	0.000589906	0.00514463	-0.00308646	-0.000774032	0.998072	0.996918	0.999226	11.0052	15	0.752227	0.000165184	0.115614	23.4036	0.476	-	-
			Weighted median	17	-0.00161473	0.000477345	0.000717701	-0.00255032	-0.000679131	0.998387	0.997453	0.999321
			Inverse variance weighted	17	-0.00121259	0.000404174	0.00269828	-0.00200477	-0.000420411	0.998788	0.997997	0.99958	13.7947	16	0.614007
			Simple mode	17	-0.00173681	0.00140458	0.234103	-0.00448979	0.00101616	0.998265	0.99552	1.00102
			Weighted mode	17	-0.00160081	0.000473208	0.0037947	-0.0025283	-0.000673323	0.9984	0.997475	0.999327
GCST90200850	Adenosine 5'-monophosphate (AMP) to tryptophan ratio	calculus of gallbladder without cholecystitis	MR Egger	10	0.00417402	0.00432359	0.362615	-0.00430022	0.0126483	1.00418	0.995709	1.01273	7.29604	8	0.505055	-0.00012704	0.751553	9.07358	0.607	-	-
			Weighted median	10	0.00191391	0.00139161	0.169031	-0.00081364	0.00464146	1.00192	0.999187	1.00465
			Inverse variance weighted	10	0.00279652	0.00101159	0.00570159	0.000813795	0.00477925	1.0028	1.00081	1.00479	7.40342	9	0.595194
			Simple mode	10	0.00148559	0.00241754	0.554098	-0.00325279	0.00622396	1.00149	0.996752	1.00624
			Weighted mode	10	0.00144932	0.00214212	0.515679	-0.00274923	0.00564787	1.00145	0.997255	1.00566
GCST90200855	Phosphate to threonine ratio	calculus of gallbladder without cholecystitis	MR Egger	12	-0.0105504	0.00661626	0.141884	-0.0235182	0.00241752	0.989505	0.976756	1.00242	17.645	10	0.0612563	0.000626606	0.312119	25.4135	0.043	1	0.09
			Weighted median	12	-0.00181513	0.00129208	0.160076	-0.0043476	0.000717339	0.998187	0.995662	1.00072
			Inverse variance weighted	12	-0.00361825	0.00117749	0.00212023	-0.00592612	-0.00131037	0.996388	0.994091	0.99869	19.6445	11	0.0504608
			Simple mode	12	-0.00128154	0.00182427	0.496968	-0.00485711	0.00229403	0.998719	0.995155	1.0023
			Weighted mode	12	-0.00131659	0.00201998	0.527924	-0.00527574	0.00264257	0.998684	0.994738	1.00265
GCST90200882	Aspartate to mannose ratio	calculus of gallbladder without cholecystitis	MR Egger	9	-0.0072848	0.00240612	0.019179	-0.0120008	-0.00256881	0.992742	0.988071	0.997434	4.97989	7	0.662418	0.000568556	0.0878186	16.1182	0.261	-	-
			Weighted median	9	-0.00242891	0.00115872	0.0360635	-0.00469999	-0.00015783	0.997574	0.995311	0.999842
			Inverse variance weighted	9	-0.00276052	0.000805836	0.000613304	-0.00433996	-0.00118108	0.997243	0.995669	0.99882	8.91138	8	0.349827
			Simple mode	9	-0.000594079	0.00202955	0.777189	-0.004572	0.00338384	0.999406	0.995438	1.00339
			Weighted mode	9	-0.001014	0.00164733	0.555299	-0.00424276	0.00221476	0.998987	0.995766	1.00222
GCST90200904	Phosphate to linoleoyl-arachidonoyl-glycerol (18:2 to 20:4) [1] ratio	calculus of gallbladder without cholecystitis	MR Egger	14	0.00328734	0.00110705	0.0117129	0.00111752	0.00545716	1.00329	1.00112	1.00547	11.0541	12	0.524289	-0.000108641	0.474037	14.4773	0.563	-	-
			Weighted median	14	0.00310899	0.000722234	1.6722e-05	0.00169341	0.00452457	1.00311	1.00169	1.00453
			Inverse variance weighted	14	0.00257715	0.000549853	2.77256e-06	0.00149944	0.00365486	1.00258	1.0015	1.00366	11.6004	13	0.560651
			Simple mode	14	0.00186103	0.00123101	0.154508	-0.000551739	0.0042738	1.00186	0.999448	1.00428
			Weighted mode	14	0.00317924	0.000744284	0.000910061	0.00172044	0.00463803	1.00318	1.00172	1.00465
GCST90200907	Retinol (Vitamin A) to linoleoyl-arachidonoyl-glycerol (18:2 to 20:4) [1] ratio	calculus of gallbladder without cholecystitis	MR Egger	13	0.00403154	0.00120914	0.00666131	0.00166162	0.00640145	1.00404	1.00166	1.00642	11.9796	11	0.365175	-0.000304432	0.0918824	22.6945	0.164	-	-
			Weighted median	13	0.00303425	0.000761187	6.71385e-05	0.00154232	0.00452617	1.00304	1.00154	1.00454
			Inverse variance weighted	13	0.00208519	0.000649122	0.00131667	0.000812909	0.00335747	1.00209	1.00081	1.00336	15.6927	12	0.20572
			Simple mode	13	0.0015422	0.00164213	0.366176	-0.00167637	0.00476077	1.00154	0.998325	1.00477
			Weighted mode	13	0.00327865	0.000785081	0.00128518	0.00173989	0.00481741	1.00328	1.00174	1.00483
GCST90200908	Retinol (Vitamin A) to linoleoyl-arachidonoyl-glycerol (18:2 to 20:4) [2] ratio	calculus of gallbladder without cholecystitis	MR Egger	11	0.00356533	0.00119622	0.0154373	0.00122073	0.00590992	1.00357	1.00122	1.00593	10.726	9	0.294955	-0.000261231	0.196464	22.8198	0.209	-	-
			Weighted median	11	0.00307077	0.00070918	1.49089e-05	0.00168078	0.00446077	1.00308	1.00168	1.00447
			Inverse variance weighted	11	0.00212978	0.000638171	0.000845922	0.000878962	0.00338059	1.00213	1.00088	1.00339	13.0455	10	0.22114
			Simple mode	11	0.00161335	0.00197363	0.432714	-0.00225496	0.00548166	1.00161	0.997748	1.0055
			Weighted mode	11	0.00317042	0.000727713	0.00142854	0.0017441	0.00459673	1.00318	1.00175	1.00461
GCST90200983	Cholesterol to linoleoyl-arachidonoyl-glycerol (18:2 to 20:4) [1] ratio	calculus of gallbladder without cholecystitis	MR Egger	10	0.00460948	0.00152559	0.0165231	0.00161933	0.00759964	1.00462	1.00162	1.00763	11.0653	8	0.198025	-0.000323085	0.162238	19.8477	0.171	-	-
			Weighted median	10	0.00322819	0.000824635	9.05209e-05	0.0016119	0.00484447	1.00323	1.00161	1.00486
			Inverse variance weighted	10	0.00255105	0.000788594	0.00121671	0.0010054	0.00409669	1.00255	1.00101	1.00411	14.3436	9	0.110615
			Simple mode	10	0.00149955	0.00167085	0.392838	-0.00177531	0.00477442	1.0015	0.998226	1.00479
			Weighted mode	10	0.0033164	0.000812327	0.00274732	0.00172424	0.00490856	1.00332	1.00173	1.00492
GCST90201000	Serine to threonine ratio	calculus of gallbladder without cholecystitis	MR Egger	14	-0.00380384	0.00114813	0.00618912	-0.00605417	-0.0015535	0.996203	0.993964	0.998448	14.9935	12	0.241791	0.000316795	0.0576637	25.768	0.101	-	-
			Weighted median	14	-0.00258922	0.000677353	0.000132074	-0.00391683	-0.00126161	0.997414	0.996091	0.998739
			Inverse variance weighted	14	-0.0017634	0.000686149	0.0101701	-0.00310825	-0.000418544	0.998238	0.996897	0.999582	20.4976	13	0.0834796
			Simple mode	14	-0.00184374	0.00123544	0.159466	-0.0042652	0.000577717	0.998158	0.995744	1.00058
			Weighted mode	14	-0.0025748	0.000690393	0.00252422	-0.00392797	-0.00122163	0.997429	0.99608	0.998779
GCST90201011	3-methyl-2-oxovalerate to 4-methyl-2-oxopentanoate ratio	calculus of gallbladder without cholecystitis	MR Egger	11	-0.00273104	0.00556872	0.635567	-0.0136457	0.00818366	0.997273	0.986447	1.00822	7.57404	9	0.577575	1.89851e-05	0.969759	9.17608	0.709	-	-
			Weighted median	11	-0.00202225	0.00137123	0.140275	-0.00470986	0.000665367	0.99798	0.995301	1.00067
			Inverse variance weighted	11	-0.00251742	0.000986864	0.0107436	-0.00445167	-0.000583166	0.997486	0.995558	0.999417	7.57556	10	0.670218
			Simple mode	11	-0.000917409	0.00233582	0.702741	-0.00549561	0.00366079	0.999083	0.994519	1.00367
			Weighted mode	11	-0.000953593	0.00223854	0.67914	-0.00534114	0.00343395	0.999047	0.994673	1.00344
GCST90201015	Bilirubin (Z,Z) to androsterone glucuronide ratio	calculus of gallbladder without cholecystitis	MR Egger	19	0.0044669	0.00138063	0.00486233	0.00176087	0.00717293	1.00448	1.00176	1.0072	34.3365	17	0.00759482	-0.000222554	0.216022	42.4607	0.009	1	0.13
			Weighted median	19	0.00287866	0.000739456	9.90381e-05	0.00142932	0.00432799	1.00288	1.00143	1.00434
			Inverse variance weighted	19	0.00296031	0.000742128	6.63674e-05	0.00150574	0.00441488	1.00296	1.00151	1.00442	37.6717	18	0.00427975
			Simple mode	19	0.000655806	0.00170774	0.705463	-0.00269137	0.00400298	1.00066	0.997312	1.00401
			Weighted mode	19	0.00314532	0.000764141	0.000648508	0.0016476	0.00464303	1.00315	1.00165	1.00465
GCST90201018	Bilirubin (Z,Z) to glucuronate ratio	calculus of gallbladder without cholecystitis	MR Egger	10	0.00327164	0.000784148	0.0031126	0.00173471	0.00480857	1.00328	1.00174	1.00482	6.51152	8	0.59013	-0.000290885	0.0966243	30.5146	0.358	-	-
			Weighted median	10	0.00250802	0.000541016	3.55644e-06	0.00144763	0.00356841	1.00251	1.00145	1.00357
			Inverse variance weighted	10	0.00213252	0.000526847	5.17221e-05	0.0010999	0.00316514	1.00213	1.0011	1.00317	10.053	9	0.346209
			Simple mode	10	0.00148528	0.00182981	0.437897	-0.00210114	0.00507169	1.00149	0.997901	1.00508
			Weighted mode	10	0.00264922	0.000549551	0.000946052	0.0015721	0.00372634	1.00265	1.00157	1.00373

## Sheet: Supplementary Table S7 
Supplementary Table S7. Significant Mendelian Randomization results from the plasma metabolites casually related to the asymptomatic biliary tract calculus to the identified circulating inflammatory cytokines.
Outcome	id.exposure	Exposure	Method	IVs	Beta	SE	P-value	Lower_95%CI	Upper_95%CI	OR	OR_lower 95%CI	OR_upper 95%CI	Q (Cochran’s Q tests)	Q_df (Cochran’s Q tests)	Q_P-value (Cochran’s Q tests)	MR-Egger_intercept	P-value of MR-Egger_intercept	RSSobs (MR-PRESSO global tests)	P-value (MR-PRESSO global tests)	removed SNPs number (Outlier-corrected MR-PRESSO test)	P-value (Outlier-corrected MR-PRESSO test)
Fibroblast growth factor 19 levels	GCST90200701	Bilirubin degradation product, C17H18N2O4 (1) levels	MR Egger	29	0.0377943	0.0256323	0.151918	-0.012445	0.0880336	1.03852	0.987632	1.09202	19.1092	27	0.865987	0.00222979	0.613487	21.38	0.89	-	-
			Weighted median	29	0.0383289	0.0212513	0.0712941	-0.00332372	0.0799816	1.03907	0.996682	1.08327
			Inverse variance weighted	29	0.0470719	0.0180946	0.00928343	0.0116065	0.0825373	1.0482	1.01167	1.08604	19.3704	28	0.88632
			Simple mode	29	0.0894957	0.0646478	0.177184	-0.0372141	0.216205	1.09362	0.96347	1.24136
			Weighted mode	29	0.0390994	0.0218439	0.0842839	-0.00371465	0.0819135	1.03987	0.996292	1.08536
	GCST90201016	Bilirubin (Z,Z) to etiocholanolone glucuronide ratio	MR Egger	29	0.0522917	0.0313939	0.107342	-0.0092403	0.113824	1.05368	0.990802	1.12055	18.9079	27	0.873334	0.00119156	0.837916	20.08	0.91	-	-
			Weighted median	29	0.0648802	0.0258663	0.0121316	0.0141823	0.115578	1.06703	1.01428	1.12252
			Inverse variance weighted	29	0.0573857	0.0194244	0.00313371	0.0193138	0.0954575	1.05906	1.0195	1.10016	18.9505	28	0.899655
			Simple mode	29	0.0940949	0.0514972	0.0783494	-0.00683957	0.195029	1.09866	0.993184	1.21535
			Weighted mode	29	0.0555631	0.0252953	0.0364944	0.00598434	0.105142	1.05714	1.006	1.11087
TNF-related apoptosis-inducing ligand levels	GCST90200882	Aspartate to mannose ratio	MR Egger	23	-0.17932	0.0763003	0.0286165	-0.328869	-0.0297717	0.835838	0.719737	0.970667	22.7415	21	0.357916	0.0151893	0.175167	28.12	0.29	-	-
			Weighted median	23	-0.133454	0.0445875	0.00276176	-0.220846	-0.0460626	0.875068	0.80184	0.954982
			Inverse variance weighted	23	-0.0814512	0.0316121	0.00997829	-0.143411	-0.0194914	0.921778	0.866398	0.980697	24.8738	22	0.303149
			Simple mode	23	-0.163099	0.0912458	0.0876466	-0.341941	0.0157422	0.849507	0.71039	1.01587
			Weighted mode	23	-0.169343	0.0585838	0.00848632	-0.284167	-0.0545184	0.84422	0.752641	0.946941

## Sheet: Supplemtary Table S8
Supplementary Table S8. Significant Mendelian Randomization results from the plasma metabolites casually related to the asymptomatic gallbladder calculus to the identified circulating inflammatory cytokines.
Outcome	id.exposure	Exposure	Method	IVs	Beta	SE	P-value	Lower_95%CI	Upper_95%CI	OR	OR_lower 95%CI	OR_upper 95%CI	Q (Cochran’s Q tests)	Q_df (Cochran’s Q tests)	Q_P-value (Cochran’s Q tests)	MR-Egger_intercept	P-value of MR-Egger_intercept	RSSobs (MR-PRESSO global tests)	P-value (MR-PRESSO global tests)	removed SNPs number (Outlier-corrected MR-PRESSO test)	P-value (Outlier-corrected MR-PRESSO test)
C-C motif chemokine 25 levels	GCST90200043	1-palmitoyl-2-docosahexaenoyl-gpc (16:0/22:6) levels	MR Egger	23	0.0556665	0.0862156	0.525488	-0.113316	0.224649	1.05725	0.892868	1.25188	21.9617	21	0.401721	0.00244705	0.827376	42.4	0.133	-	-
			Weighted median	23	0.0691706	0.0431481	0.108913	-0.0153996	0.153741	1.07162	0.984718	1.16619
			Inverse variance weighted	23	0.0734896	0.0296311	0.0131328	0.0154126	0.131567	1.07626	1.01553	1.14061	22.0127	22	0.459133
			Simple mode	23	-0.00623591	0.0772382	0.936382	-0.157623	0.145151	0.993783	0.854172	1.15621
			Weighted mode	23	0.0610498	0.0598716	0.318964	-0.0562985	0.178398	1.06295	0.945257	1.1953
	GCST90200103	Linoleoyl-arachidonoyl-glycerol (18:2/20:4) [1] levels	MR Egger	21	0.0446955	0.0450935	0.334057	-0.0436878	0.133079	1.04571	0.957253	1.14234	24.7729	19	0.168154	0.00193173	0.785999	21.04	0.63	-	-
			Weighted median	21	0.0344663	0.0326424	0.291026	-0.0295128	0.0984454	1.03507	0.970918	1.10345
			Inverse variance weighted	21	0.054815	0.0255235	0.0317435	0.00478888	0.104841	1.05635	1.0048	1.11053	24.8718	20	0.20638
			Simple mode	21	0.031482	0.0640828	0.628583	-0.0941204	0.157084	1.03198	0.910173	1.17009
			Weighted mode	21	0.0450586	0.0343877	0.20494	-0.0223412	0.112459	1.04609	0.977906	1.11903
	GCST90200904	Phosphate to linoleoyl-arachidonoyl-glycerol (18:2 to 20:4) [1] ratio	MR Egger	23	-0.0960984	0.0529934	0.0840879	-0.199965	0.00776858	0.908375	0.818759	1.0078	23.7824	21	0.303722	0.00662652	0.38111	25.81	0.48	-	-
			Weighted median	23	-0.0450414	0.0377656	0.233004	-0.119062	0.0289792	0.955958	0.887753	1.0294
			Inverse variance weighted	23	-0.0549562	0.0262153	0.0360519	-0.106338	-0.00357423	0.946527	0.899121	0.996432	24.6888	22	0.312185
			Simple mode	23	-0.0902549	0.0678374	0.196994	-0.223216	0.0427064	0.913698	0.799942	1.04363
			Weighted mode	23	-0.0579498	0.0397542	0.15905	-0.135868	0.0199684	0.943697	0.872958	1.02017
	GCST90200907	Retinol (Vitamin A) to linoleoyl-arachidonoyl-glycerol (18:2 to 20:4) [1] ratio	MR Egger	24	-0.101448	0.0502951	0.0560547	-0.200026	-0.00286968	0.903528	0.818709	0.997134	20.8963	22	0.527157	0.00608162	0.4114	20.74	0.79	-	-
			Weighted median	24	-0.0751747	0.0354631	0.034023	-0.144682	-0.00566698	0.927581	0.865297	0.994349
			Inverse variance weighted	24	-0.0647192	0.0246094	0.00854198	-0.112954	-0.0164849	0.937331	0.893192	0.98365	21.5974	23	0.544653
			Simple mode	24	-0.163039	0.0659304	0.0212232	-0.292263	-0.0338154	0.849558	0.746572	0.96675
			Weighted mode	24	-0.0703204	0.0414155	0.103013	-0.151495	0.010854	0.932095	0.859422	1.01091
	GCST90200908	Retinol (Vitamin A) to linoleoyl-arachidonoyl-glycerol (18:2 to 20:4) [2] ratio	MR Egger	25	-0.053593	0.0467153	0.263083	-0.145155	0.037969	0.947818	0.864888	1.0387	18.0197	23	0.75642	0.000127122	0.987369	37.17	0.21	-	-
			Weighted median	25	-0.0537516	0.0365412	0.141295	-0.125372	0.0178691	0.947667	0.882168	1.01803
			Inverse variance weighted	25	-0.0529469	0.0235097	0.0243137	-0.0990258	-0.00686799	0.94843	0.905719	0.993156	18.02	24	0.802039
			Simple mode	25	-0.0111871	0.0657215	0.866264	-0.140001	0.117627	0.988875	0.869357	1.12482
			Weighted mode	25	-0.0575028	0.0348814	0.112276	-0.12587	0.0108647	0.944119	0.881729	1.01092
T-cell surface glycoprotein CD6 isoform levels	GCST90199793	1-linoleoyl-GPE (18:2) levels	MR Egger	32	0.0917432	0.0539433	0.0993382	-0.0139856	0.197472	1.09608	0.986112	1.21832	38.8894	30	0.128225	-0.00317465	0.648947	18.01	0.58	-	-
			Weighted median	32	0.0805305	0.0396232	0.0421126	0.00286896	0.158192	1.08386	1.00287	1.17139
			Inverse variance weighted	32	0.0702398	0.0265464	0.00814679	0.0182088	0.122271	1.07277	1.01838	1.13006	39.1635	31	0.14901
			Simple mode	32	0.0406241	0.0739441	0.586674	-0.104306	0.185555	1.04146	0.900949	1.20389
			Weighted mode	32	0.0811906	0.0416676	0.0604524	-0.000477788	0.162859	1.08458	0.999522	1.17687
	GCST90200286	Allantoin levels	MR Egger	24	-0.0381457	0.0589259	0.524104	-0.153641	0.0773491	0.962573	0.85758	1.08042	20.4629	22	0.554111	-0.00872757	0.27194	31.81	0.14	-	-
			Weighted median	24	-0.0982559	0.0463937	0.0341861	-0.189188	-0.00732417	0.906417	0.827631	0.992703
			Inverse variance weighted	24	-0.0941247	0.0316937	0.00297968	-0.156244	-0.0320051	0.910169	0.85535	0.968502	21.7327	23	0.536434
			Simple mode	24	-0.0722858	0.0886258	0.423079	-0.245992	0.101421	0.930265	0.781928	1.10674
			Weighted mode	24	-0.0866426	0.0720346	0.241293	-0.22783	0.0545452	0.917005	0.796259	1.05606
	GCST90200692	1-palmitoyl-2-arachidonoyl-gpc (16:0/20:4n6) levels	MR Egger	31	-0.0359717	0.0241	0.146342	-0.0832076	0.0112643	0.964668	0.92016	1.01133	30.9712	29	0.366782	-0.00361621	0.45756	33.64	0.48	-	-
			Weighted median	31	-0.0454329	0.0191689	0.0177816	-0.083004	-0.00786184	0.955584	0.920348	0.992169
			Inverse variance weighted	31	-0.0489097	0.0167753	0.00355034	-0.0817894	-0.0160301	0.952267	0.921466	0.984098	31.5767	30	0.387471
			Simple mode	31	0.0254604	0.0608907	0.678828	-0.0938854	0.144806	1.02579	0.910387	1.15582
			Weighted mode	31	-0.0426879	0.0200348	0.041427	-0.0819561	-0.00341981	0.95821	0.921312	0.996586
Fibroblast growth factor 19 levels	GCST90199688	N-acetylglycine levels	MR Egger	25	0.0676578	0.0416381	0.11781	-0.0139528	0.149268	1.07	0.986144	1.16098	12.2557	23	0.966333	-0.00162639	0.795885	28.63	0.31	-	-
			Weighted median	25	0.0728068	0.0314641	0.0206696	0.0111372	0.134476	1.07552	1.0112	1.14394
			Inverse variance weighted	25	0.0587112	0.0237694	0.0135098	0.0121233	0.105299	1.06047	1.0122	1.11104	12.3242	24	0.976003
			Simple mode	25	0.0428473	0.0679699	0.534398	-0.0903736	0.176068	1.04378	0.91359	1.19252
			Weighted mode	25	0.0756053	0.0331337	0.0316611	0.0106632	0.140547	1.07854	1.01072	1.1509
	GCST90200435	Mannose levels	MR Egger	26	-0.104476	0.0523202	0.0573012	-0.207024	-0.00192884	0.900796	0.813	0.998073	24.243	24	0.447775	0.00265644	0.712552	29.67	0.44	-	-
			Weighted median	26	-0.149344	0.0393765	0.000149004	-0.226522	-0.0721663	0.861273	0.797302	0.930376
			Inverse variance weighted	26	-0.0878738	0.0273264	0.00130124	-0.141434	-0.034314	0.915876	0.868113	0.966268	24.3834	25	0.497319
			Simple mode	26	-0.0868512	0.085215	0.31787	-0.253873	0.0801701	0.916813	0.775791	1.08347
			Weighted mode	26	-0.15559	0.0410141	0.000840225	-0.235977	-0.0752021	0.85591	0.789799	0.927556
	GCST90200707	Glycine levels	MR Egger	23	0.0549281	0.0266724	0.0520729	0.00265024	0.107206	1.05646	1.00265	1.11316	19.1517	21	0.575411	-0.000281615	0.948941	32.81	0.41	-	-
			Weighted median	23	0.0532356	0.0216826	0.0140798	0.0107377	0.0957336	1.05468	1.0108	1.10047
			Inverse variance weighted	23	0.0536987	0.0187491	0.00418234	0.0169505	0.0904468	1.05517	1.01709	1.09466	19.1559	22	0.635685
			Simple mode	23	0.0237459	0.0646982	0.717107	-0.103063	0.150554	1.02403	0.902071	1.16248
			Weighted mode	23	0.0515795	0.0227688	0.0336807	0.00695252	0.0962064	1.05293	1.00698	1.10099
	GCST90200769	Phosphate to mannose ratio	MR Egger	26	0.0792633	0.0698786	0.267872	-0.0576987	0.216225	1.08249	0.943934	1.24138	27.5515	24	0.27941	0.000938594	0.927919	41.25	0.25	-	-
			Weighted median	26	0.0899551	0.0445307	0.043376	0.00267503	0.177235	1.09413	1.00268	1.19391
			Inverse variance weighted	26	0.0849497	0.0312033	0.00647978	0.0237913	0.146108	1.08866	1.02408	1.15732	27.5611	25	0.32845
			Simple mode	26	-0.0333928	0.112844	0.769736	-0.254568	0.187782	0.967159	0.775252	1.20657
			Weighted mode	26	0.184211	0.049836	0.00107581	0.086533	0.28189	1.20227	1.09039	1.32563
	GCST90201018	Bilirubin (Z,Z) to glucuronate ratio	MR Egger	21	0.0410857	0.0393504	0.309542	-0.036041	0.118213	1.04194	0.964601	1.12548	15.8723	19	0.66578	0.00339765	0.650313	8.05	0.99	-	-
			Weighted median	21	0.0527588	0.029734	0.0760039	-0.00551986	0.111037	1.05418	0.994495	1.11744
			Inverse variance weighted	21	0.0556121	0.0235334	0.018122	0.00948667	0.101737	1.05719	1.00953	1.10709	16.0845	20	0.711371
			Simple mode	21	0.0494756	0.0684757	0.478335	-0.0847368	0.183688	1.05072	0.918754	1.20164
			Weighted mode	21	0.0515357	0.0276511	0.0771011	-0.00266052	0.105732	1.05289	0.997343	1.11152
Interleukin-5 levels	GCST90199679	2,3-dihydroxypyridine levels	MR Egger	23	0.205848	0.104286	0.061697	0.00144666	0.410249	1.22857	1.00145	1.50719	13.6151	21	0.88556	-0.0121743	0.330811	21.45	0.61	-	-
			Weighted median	23	0.0849166	0.0485427	0.0802361	-0.0102271	0.18006	1.08863	0.989825	1.19729
			Inverse variance weighted	23	0.10825	0.0355613	0.00233424	0.0385498	0.17795	1.11433	1.0393	1.19477	14.6061	22	0.878579
			Simple mode	23	0.0765947	0.0924573	0.416323	-0.104622	0.257811	1.0796	0.900665	1.29409
			Weighted mode	23	0.0731935	0.0982831	0.464322	-0.119441	0.265828	1.07594	0.887416	1.30451
Monocyte chemoattractant protein 2 levels	GCST90199781	Hexanoylglycine levels	MR Egger	27	-0.0589569	0.0394457	0.147527	-0.136271	0.0183568	0.942747	0.872607	1.01853	18.9519	25	0.79942	0.00442076	0.632057	31.09	0.62	-	-
			Weighted median	27	-0.0406527	0.027478	0.139016	-0.0945096	0.0132041	0.960163	0.909819	1.01329
			Inverse variance weighted	27	-0.0423567	0.0195802	0.0305225	-0.080734	-0.00397954	0.958528	0.922439	0.996028	19.1869	26	0.828441
			Simple mode	27	-0.0334364	0.0534134	0.536776	-0.138127	0.0712538	0.967116	0.870988	1.07385
			Weighted mode	27	-0.0376897	0.0291674	0.207661	-0.0948579	0.0194785	0.963012	0.909502	1.01967
	GCST90201000	Serine to threonine ratio	MR Egger	26	-0.0548679	0.0498815	0.282259	-0.152636	0.0428999	0.94661	0.858442	1.04383	25.7638	24	0.365255	0.000737169	0.910368	36.01	0.08	-	-
			Weighted median	26	-0.0548804	0.0335546	0.101933	-0.120647	0.0108866	0.946598	0.886346	1.01095
			Inverse variance weighted	26	-0.0499364	0.0241913	0.0389957	-0.0973513	-0.00252151	0.95129	0.907237	0.997482	25.7777	25	0.419534
			Simple mode	26	-0.0248206	0.067218	0.715046	-0.156568	0.106927	0.975485	0.855074	1.11285
			Weighted mode	26	-0.0519714	0.0329232	0.127007	-0.116501	0.0125581	0.949356	0.890029	1.01264
